# Supplementary material for: Genomics and Transcriptomics of 3ANX (NX-2) and NX (NX-3) Producing Isolates of Fusarium graminearum
Source: Toxins (Basel). 2025 Jun 5;17(6):284. doi: 10.3390/toxins17060284 (PMC12197723; doi:10.3390/toxins17060284)
Supplement: Supplementary file 1 [file toxins-17-00284-s001.zip]

Archive with 8 entries (8 files):
- Dataset_S1.txt
- Dataset_S2.txt
- Dataset_S3.txt
- Dataset_S4.txt
- Dataset_S5.xlsx
- Figure_S1.tif
- Figure_S2.tif
- Table S1.tif
