# Supplementary material for: Genomics and Transcriptomics of 3ANX (NX-2) and NX (NX-3) Producing Isolates of Fusarium graminearum
Source: Toxins (Basel). 2025 Jun 5;17(6):284. doi: 10.3390/toxins17060284 (PMC12197723; doi:10.3390/toxins17060284)
Supplement: Supplementary file 1 [file toxins-17-00284-s001.zip › Dataset_S1.txt]

Pathogenicity Test
5602HR	Isolate1	Isolate 2	Isolate 3	Isolate 4	Isolate 5	Isolate 6	Isolate 7	Isolate 8	Isolate 9	Isolate 10	Isolate 11	Isolate 12	Isolate 13	Isolate 14	Isolate 15	Isolate 16	Isolate 17	Isolate 18	Isolate 19	Isolate 20
7 dpi	10.9	5.4	6.7	8.6	9.8	9.9	8.1	10.2	8.7	18.1	7.4	7.0	11.8	11.4	13.0	8.4	1.6	7.0	9.0	8.5
14 dpi	40.4	12.3	28.9	21.8	28.2	28.2	25.7	39.3	26.8	61.2	31.4	18.4	38.1	41.9	43.8	32.2	3.9	23.4	30.0	23.1
21 dpi	59.5	25.6	44.4	46.4	50.2	44.8	45.8	58.3	44.1	74.6	45.0	34.4	59.4	54.7	62.5	45.6	7.0	32.7	50.1	39.1
CDC Teal	Isolate1	Isolate 2	Isolate 3	Isolate 4	Isolate 5	Isolate 6	Isolate 7	Isolate 8	Isolate 9	Isolate 10	Isolate 11	Isolate 12	Isolate 13	Isolate 14	Isolate 15	Isolate 16	Isolate 17	Isolate 18	Isolate 19	Isolate 20
7 dpi	31.5	15.4	16.3	17.6	23.1	30.2	27.4	27.4	29.9	28.8	24.4	23.5	44.1	32.1	35.6	33.8	7.2	23.6	34.8	32.9
14 dpi	66.5	36.3	46.0	54.0	51.9	51.5	58.7	58.5	51.9	64.4	50.9	61.4	73.9	51.0	71.2	60.7	11.8	62.3	60.8	61.2
21 dpi	85.5	74.9	68.8	75.3	78.1	76.7	81.4	77.6	67.2	77.0	74.5	78.6	93.9	72.0	92.3	86.1	15.1	85.4	80.4	82.5
DON Testing (in vivo)
	Isolate1	Isolate 2	Isolate 3	Isolate 4	Isolate 5	Isolate 6	Isolate 7	Isolate 8	Isolate 9	Isolate 10	Isolate 11	Isolate 12	Isolate 13	Isolate 14	Isolate 15	Isolate 16	Isolate 17	Isolate 18	Isolate 19	Isolate 20
5602HR	60.6	12.77	75.4	17.3	28.8	21.45145405	22.46776743	48.5775	45.25834293	39.84464825	25.91884145	15.84017336	54.34541406	51.435	61.5975	17.03039636	0.203208603	23.62814712	34.2669582	22.05174434
CDC Teal	128.8618007	59.30217618	136.3493288	67.29258185	149.1600805	162.3548408	79.54846086	272.5675045	96.04117117	240.5297716	93.00467936	93.441406	236.174612	117.7456522	195.8686019	91.54	1.152062308	116.2775	116.0725	147.5125
DON Testing (in vitro rice media)
	Isolate 1 (3A)	Isolate 2 (3A)	Isolate 13 (3A)	Isolate 14 (3A)	Isolate 5 (3A)	Isolate 6 (3A)	Isolate 18 (3A)	Isolate 9 (3A)	Isolate 10 (3A)	Isolate 19 (3A)	Isolate 15 (15A)	Isolate 3 (15A)	Isolate 4 (15A)	Isolate 7 (15A)	Isolate 8 (15A)	Isolate 16 (15A)	Isolate 11 (15A)	Isolate 12 (15A)	Isolate 20 (15A)	Isolate 17 (15A)
DON	11.23135733	5.637842112	10.30938924	26.78440612	14.18580406	20.51493293	4.70203402	8.582130695	9.262391263	14.64818975	0.638658891	1.421762781	0.277463097	2.261265543	5.002225618	4.488977835	1.359975451	0.583376524	3.113363538	0.517585337
3A	4.241681738	2.48257078	4.687489208	10.59364889	1.474497436	8.531968541	1.75800939	2.309428734	2.316655937	4.788647984	0	0	0	0	0	0	0	0	0	0
15A	0	0	0	0	0	0	0	0	0	0	5.114789159	5.813741793	3.623481006	11.28292206	24.09492854	23.40710137	5.97075635	5.982980672	18.88234796	8.482885166
