# Supplementary material for: Genomics and Transcriptomics of 3ANX (NX-2) and NX (NX-3) Producing Isolates of Fusarium graminearum
Source: Toxins (Basel). 2025 Jun 5;17(6):284. doi: 10.3390/toxins17060284 (PMC12197723; doi:10.3390/toxins17060284)
Supplement: Supplementary file 1 [file toxins-17-00284-s001.zip › Dataset_S2.txt]

GROWTH RATE
ISOLATE	DAY1	DAY2	DAY3	DAY4	DAY5	DAY6	DAY7
1	7	24	44	67	90
2	10	29	43	62	76	90
3	7	28	46	67	79	90
4	7	28	48	67	77	90
5	9	27	45	58	64	65	65
6	6	23	41	58	66	69	74
7	7	28	48	69	90
8	10	30	47	68	90
9	8	27	39	66	90
10	9	26	46	65	90
11	10	28	45	66	90
12	8	26	44	57	67	70	80
13	14	26	35	39	45	47	57
14	14	34	46	64	80	90
15	18	36	45	60	68	74	83
16	14	32	42	60	74	90
17	6	21	28	37	37	43	53
18	10	26	36	46	52	60	64
19	14	33	43	56	65	71	79
20	14	31	39	50	66	90
1	7	26	47	68	79	79	79
2	8	26	44	63	78	90
3	8	28	46	66	77	90
4	8	29	48	64	70	71	78
5	10	28	44	66	80	82	90
6	9	28	43	61	74	82	90
7	8	28	48	68	90
8	8	29	46	67	78	79	86
9	9	30	47	68	79	90
10	8	26	43	64	77	90
11	5	25	47	62	73	90
12	8	26	42	62	75	80	90
13	16	35	46	56	61	66	74
14	13	28	37	52	63	75	90
15	15	34	44	55	65	72	80
16	12	28	36	51	62	67	77
17	6	22	27	35	43	49	57
18	18	37	49	62	70	70	81
19	14	35	44	60	80	90
20	16	29	40	57	79	90
1	8	28	44	61	71	74	78
2	9	27	44	57	67	67	74
3	9	29	47	64	72	72	80
4	9	29	64	58	63	67
5	7	30	47	68	76	79	88
6	7	24	40	62	72	74	79
7	9	27	46	66	76	78	90
8	10	29	45	63	71	72	73
9	7	32	48	68	90
10	8	26	44	55	63	63	63
11	8	25	47	67	79	90
12	8	28	47	64	71	77	83
13	14	30	37	47	55	65	70
14	16	33	41	52	57	62	65
15	15	35	45	61	70	75	90
16	17	33	41	55	65	69	82
17	7	24	31	38	49	55	65
18	8	27	38	57	64	74	86
19	14	27	37	47	67	77	90
20	13	33	44	60	68	75	85
