# Supplementary material for: Genomics and Transcriptomics of 3ANX (NX-2) and NX (NX-3) Producing Isolates of Fusarium graminearum
Source: Toxins (Basel). 2025 Jun 5;17(6):284. doi: 10.3390/toxins17060284 (PMC12197723; doi:10.3390/toxins17060284)
Supplement: Supplementary file 1 [file toxins-17-00284-s001.zip › Dataset_S3.txt]

	isolate-1E	isolate-2E	isolate-3E	isolate-4E	isolate-13E	isolate-15E	isolate-14I	isolate-16C	isolate-5C	isolate-6C	isolate-18C	isolate-7C	isolate-8C	isolate-9S	isolate-10S	isolate-19S	isolate-11S	isolate-12S	isolate-20S	isolate-17N
FGRAMPH1_01G05589	5143	3385	4434	4770	5072	4077	3429	2818	3402	2294	124314	11870	7013	60622	67423	101067	29996	51004	176132	102405
FGRAMPH1_01G05575	672	1497	255	197	999	1157	786	1379	1820	6603	48138	5271	1763	89180	39432	88327	350	63015	44093	33540
FGRAMPH1_01G25145	47	26	32	19	25	55	13	53	159	38	4375	194	973	7795	30954	2537	11062	3505	5022	719
FGRAMPH1_01G21921	2	4	1	0	241	2	188	1	17	13	111	32	27	146	498	389	22824	332	1662	146
FGRAMPH1_01G06039	407	460	165	379	733	1231	814	663	713	2490	36641	2619	2078	22412	27522	38378	12284	22144	36302	23295
FGRAMPH1_01G02873	70	58	20	14	663	420	267	46	150	541	2938	665	3652	4037	19130	4154	31026	4100	19985	10566
FGRAMPH1_01G20639	513	625	261	444	1133	2252	588	875	2668	4882	4498	7407	9223	11164	15497	6896	13664	19172	20532	22580
FGRAMPH1_01G20917	142	0	274	181	443	164	499	212	402	526	7291	211	1170	7777	23212	7483	3130	3795	10645	21904
FGRAMPH1_01G14205	63	91	92	102	182	724	142	271	865	1133	6936	2153	3306	6433	7606	13322	10612	7694	20260	12310
FGRAMPH1_01G02095	1063	688	2067	1522	1633	859	749	490	694	1967	3077	1847	5714	5462	18980	5309	28745	8628	18250	7089
FGRAMPH1_01G00373	1113	330	1418	1283	888	906	574	679	307	755	4750	716	1751	18593	11444	25118	8532	24274	28966	7712
FGRAMPH1_01G14153	14	8	25	28	11	34	21	53	12	89	29223	314	73	21635	16752	36385	2895	14594	23782	13535
FGRAMPH1_01G12865	75	53	5	44	365	723	220	348	298	99	5648	457	1641	3007	18323	8062	7545	3744	18516	11894
FGRAMPH1_01G01413	3296	1940	2699	3450	2992	2851	2122	2094	2358	1403	31561	8696	4108	10469	20331	21738	21305	18088	32596	27476
FGRAMPH1_01G07161	83	64	252	126	40	105	36	86	52	237	11432	174	345	2368	7423	7693	1206	4621	12925	21836
FGRAMPH1_01G26169	3189	2377	1400	1906	5610	6078	4399	1997	6666	6996	1953	16204	12947	2069	4560	1959	10547	1868	2484	3517
FGRAMPH1_01G15627	149	61	173	158	53	14	24	8	453	3	724	184	4744	490	13904	412	467	2	43	60
FGRAMPH1_01G05005	199	174	304	220	532	485	667	448	991	475	8834	601	1144	4722	16769	4533	2421	3150	9487	8047
FGRAMPH1_01G13949	88	14	52	10	244	16	222	50	26	34	1301	158	495	5156	2783	8473	2354	3264	16176	7716
FGRAMPH1_01G10507	426	305	335	356	318	437	352	435	353	511	16340	865	836	18215	8202	18379	2990	10182	21693	4721
FGRAMPH1_01G19883	141	200	220	208	403	1706	212	1520	1591	2393	2201	3562	4006	4461	7935	6172	7296	5741	13401	8053
FGRAMPH1_01G17325	116	91	68	77	148	137	110	99	102	305	2727	339	681	1717	11513	2781	4446	1119	2850	1007
FGRAMPH1_01G15571	37	59	40	49	125	285	109	134	134	243	8502	450	889	9558	8920	11106	10072	8196	12600	13490
FGRAMPH1_01G17281	663	418	1340	1123	118	111	123	134	146	594	4776	549	966	4794	4594	9787	2056	5855	16094	7041
FGRAMPH1_01G18017	70	40	27	24	273	115	96	33	42	535	1140	512	2282	1637	9772	1709	13477	1550	5932	3438
FGRAMPH1_01G16403	179	216	388	278	357	990	217	932	199	775	5740	453	1083	11325	8041	10254	2812	9172	14408	5912
FGRAMPH1_01G22469	1983	890	2282	2936	1218	748	1200	363	461	778	4181	895	1079	11074	4000	13847	1587	6016	5064	3384
FGRAMPH1_01G00885	523	281	419	484	313	288	345	170	323	263	2168	1541	1102	1997	9200	2947	3368	1953	4210	2573
FGRAMPH1_01G11757	2851	2597	1270	2350	3604	5505	3563	2859	3603	5077	7398	8307	10287	2826	10612	3875	10592	3051	5673	5284
FGRAMPH1_01G09757	258	154	168	232	310	385	206	304	221	872	10541	553	624	9392	11371	17482	4389	7721	11000	7989
FGRAMPH1_01G07531	1594	1208	2073	2250	1069	435	829	187	418	1641	7816	1619	2193	11203	13342	9950	7517	8149	10930	6055
FGRAMPH1_01G02547	36	30	13	13	208	103	88	57	99	215	795	278	820	1620	5564	1367	11254	1767	3563	2088
FGRAMPH1_01G15335	305	335	100	127	464	756	260	661	546	1707	3409	1353	4447	4824	4543	4737	4372	4534	9413	6810
FGRAMPH1_01G03505	13056	8767	11554	17633	9468	6674	10120	4437	7371	4445	965	9601	8734	2362	3943	3250	9218	4611	3173	2929
FGRAMPH1_01G01349	82	84	104	159	134	183	123	164	102	111	2198	612	865	2233	7344	976	685	566	3899	657
FGRAMPH1_01G12755	48	37	17	11	183	99	70	18	54	140	530	226	937	1090	6935	614	5882	611	4627	756
FGRAMPH1_01G04773	486	218	499	255	298	90	170	52	223	258	1402	873	2184	1850	7160	1288	6163	1191	2121	885
FGRAMPH1_01G00699	49	251	90	80	23	50	44	181	15	56	14991	149	680	11552	5907	6255	5731	11884	5702	5872
FGRAMPH1_01G07577	3211	1793	4291	4372	1576	760	1043	281	561	2188	3914	1388	3891	2843	10387	4578	5867	3334	7402	5581
FGRAMPH1_01G17255	429	306	316	437	392	403	353	231	303	431	1616	999	1364	2373	7372	3763	2071	2504	3966	2628
FGRAMPH1_01G01259	1689	2112	1600	2298	2088	2927	1965	2302	1756	2958	5741	3822	3196	14771	9472	13190	7436	11179	10355	10132
FGRAMPH1_01G09931	1140	1018	1256	1516	989	787	958	616	796	966	9580	1250	982	8890	7256	12995	4431	7477	11274	7866
FGRAMPH1_01G26615	62	96	28	44	213	295	152	179	251	816	11605	869	798	10713	7198	13407	5248	7448	10661	4904
FGRAMPH1_01G21215	1380	1070	1150	1524	1641	1393	2265	1049	420	3030	1713	732	921	2297	1261	5734	346	1541	10678	1677
FGRAMPH1_01G10877	6926	8859	8326	11820	8124	8481	7957	9152	13555	3315	4040	10135	6023	3682	2206	3361	2368	2551	2962	1127
FGRAMPH1_01G20351	76	41	167	153	98	80	84	74	241	95	3188	209	205	1388	4371	4597	611	816	8312	4758
FGRAMPH1_01G14675	7248	5782	8215	13483	5578	3343	5776	2244	4515	611	138	2993	3025	116	270	103	854	154	176	191
FGRAMPH1_01G14725	16	11	33	31	25	35	32	69	4	148	682	33	31	4333	2550	5989	2110	6628	4137	6976
FGRAMPH1_01G27257	763	932	596	622	749	602	634	560	805	1038	6207	1234	1119	8161	7684	13239	3261	7974	8395	5925
FGRAMPH1_01G06807	446	398	276	485	554	748	397	797	508	1815	3233	1687	1654	3947	6327	4264	3913	5587	5911	10902
FGRAMPH1_01G14347	382	290	402	433	242	297	375	213	233	705	6320	651	494	9039	3595	7123	610	4132	3849	2086
FGRAMPH1_01G23015	142	125	129	154	146	199	143	156	153	195	4687	227	196	4085	2359	10429	813	4178	5562	1806
FGRAMPH1_01G04861	350	328	323	316	738	381	315	390	638	915	192	740	1491	596	883	782	6847	1111	1714	716
FGRAMPH1_01G00471	117	10	56	22	25	7	19	2	11	85	285	153	167	1204	4712	322	60	31	54	34
FGRAMPH1_01G10011	144	204	164	174	144	247	215	255	199	308	7216	307	230	8705	4398	11711	520	5014	5898	2260
FGRAMPH1_01G07635	997	1198	737	1061	1456	1547	1416	1774	2789	978	6054	2544	1341	7155	6633	6895	1973	4265	6083	2695
FGRAMPH1_01G04069	26	19	27	39	78	182	55	175	86	301	3423	648	806	3033	3143	7678	1592	2359	7271	2504
FGRAMPH1_01G07345	1487	1800	915	1029	1541	1821	1219	1164	2496	873	2492	2134	1222	3527	6331	10855	869	5162	5389	5029
FGRAMPH1_01G12219	7	5	3	5	26	433	23	499	125	150	6837	184	189	5235	4808	4676	564	4791	9889	861
FGRAMPH1_01G07607	3628	3228	3948	4805	2434	2070	2887	1142	1981	1103	422	3435	1972	4702	5564	9005	1884	6329	7124	4722
FGRAMPH1_01G07253	2394	2295	2469	2647	1961	1849	1851	1430	1719	2732	1805	2380	2523	4450	5207	9448	2641	6907	4933	5247
FGRAMPH1_01G02911	46	26	87	54	46	13	36	24	100	32	95	246	129	7591	740	1288	193	189	671	155
FGRAMPH1_01G26715	1232	732	937	1398	834	420	615	318	492	342	5044	5358	638	424	818	3799	1832	748	4899	6541
FGRAMPH1_01G19539	1116	1136	1174	1166	846	623	849	350	664	551	8694	1410	868	4100	3725	6737	2172	2039	3583	5260
FGRAMPH1_01G07921	80	69	47	45	146	87	68	61	114	344	1553	273	997	757	4630	2074	6466	1340	3112	4321
FGRAMPH1_01G24195	203	225	121	221	192	280	200	252	520	541	2166	679	712	8227	3845	3831	2580	3171	4490	2148
FGRAMPH1_01G09741	214	263	157	126	861	857	767	1106	867	1914	802	2040	3460	4544	2842	1671	1718	4170	3688	1463
FGRAMPH1_01G12939	25	3	21	20	32	277	141	549	46	179	3803	177	339	1640	2616	4506	310	1121	5970	261
FGRAMPH1_01G20923	10	8	3	1	20	4	8	8	28	48	11	87	29	4189	342	17	11	16	54	15
FGRAMPH1_01G19307	6351	6718	6984	9728	4829	3421	4836	3850	5384	1712	296	5487	5547	3120	2334	2053	3104	1731	2865	1855
FGRAMPH1_01G24699	50	19	54	29	32	7	22	4	68	11	39	32	314	362	3481	21	87	16	209	51
FGRAMPH1_01G10937	134	48	53	24	11	7	6	3	85	2	0	14	1489	18	3326	1	3	0	1	1
FGRAMPH1_01G23311	631	371	511	651	565	763	520	651	779	765	2695	671	1006	1730	2004	8322	1270	2302	4236	3840
FGRAMPH1_01G11927	9	11	10	13	13	11	11	6	4	1	118	61	25	279	473	460	374	5610	1229	82
FGRAMPH1_01G11143	133	55	90	77	81	180	92	123	124	61	2140	182	97	1775	2112	4070	1327	2490	6413	2283
FGRAMPH1_01G26493	12	17	3	6	24	34	8	24	52	40	1098	158	142	1266	1575	4835	4427	4316	4777	3962
FGRAMPH1_01G10791	67	30	27	34	135	971	84	729	590	535	3713	1001	1655	3145	4988	4086	6305	4393	5086	2229
FGRAMPH1_01G03321	128	231	132	101	650	1719	277	890	1611	1389	1986	2208	1965	3232	4802	5708	3760	4950	4199	5264
FGRAMPH1_01G23995	43	27	32	42	81	134	72	125	106	208	4349	256	138	2956	2430	5889	659	3932	5065	1932
FGRAMPH1_01G07581	2710	1499	1932	2546	2951	1746	2291	1002	2040	2105	697	3452	4383	4059	3723	1562	6670	2285	2729	4341
FGRAMPH1_01G17153	55	76	43	53	75	176	72	116	116	465	2218	285	112	2477	2157	6657	504	3176	3461	3345
FGRAMPH1_01G06917	70	60	40	53	133	245	182	150	96	154	1526	212	161	1911	1723	4928	638	2947	4480	1859
FGRAMPH1_01G00965	161	293	70	132	597	531	244	144	335	1323	2170	1150	2469	3858	2522	4678	5236	3935	4828	5639
FGRAMPH1_01G10777	560	349	892	935	591	513	492	499	301	964	1127	716	1117	1179	2969	1729	3450	1816	3978	1731
FGRAMPH1_01G27801	404	371	307	270	552	630	406	688	280	2141	2627	1280	2508	5163	2571	3396	1377	3320	3112	1122
FGRAMPH1_01G10169	130	69	79	109	107	44	66	29	69	66	1107	99	287	596	3350	559	422	150	227	536
FGRAMPH1_01G05979	142	148	118	96	116	160	103	168	134	320	1362	446	628	2484	2907	2319	2347	1706	4278	1508
FGRAMPH1_01G00405	164	39	181	41	140	30	92	11	37	114	821	145	253	964	3988	812	2141	640	964	898
FGRAMPH1_01G01127	467	344	758	413	269	202	207	109	212	774	3636	697	513	2494	4081	5317	5734	3156	5051	3306
FGRAMPH1_01G04295	359	476	436	326	356	317	246	212	579	577	5011	1499	354	1983	823	6180	402	937	2731	791
FGRAMPH1_01G23949	42	13	55	59	221	90	205	116	283	156	1960	64	274	1276	5666	1965	672	549	2505	3048
FGRAMPH1_01G14927	2092	858	2343	1796	764	271	692	78	181	582	2128	754	1232	1752	3694	2722	2905	1181	4091	2867
FGRAMPH1_01G10683	1476	1118	1788	1958	825	652	830	457	694	800	4209	779	1649	3440	2652	5847	1920	3664	5271	4610
FGRAMPH1_01G01673	306	180	365	419	489	456	291	143	292	187	1576	273	805	1372	2668	3179	6817	2382	2085	1768
FGRAMPH1_01G02887	260	221	302	281	201	190	214	152	232	219	3812	343	176	4228	3207	6185	590	3653	4538	2175
FGRAMPH1_01G08117	0	2	1	1	4	10	3	7	5	5	4809	49	38	4225	3028	4303	3381	644	5706	5295
FGRAMPH1_01G20341	481	337	217	393	750	752	491	298	495	760	671	1472	1646	1011	1379	1583	5653	1633	1226	1380
FGRAMPH1_01G27243	240	173	112	223	453	754	330	287	322	1038	1477	1303	2202	2325	3595	2626	3526	2610	2331	4430
FGRAMPH1_01G20049	108	26	33	95	87	132	46	98	152	165	214	486	757	166	354	113	4177	154	464	120
FGRAMPH1_01G14207	36	37	12	28	74	189	57	106	188	244	1360	478	575	1492	1310	2434	3011	1867	3391	4159
FGRAMPH1_01G04123	52	36	149	125	16	32	18	21	25	112	6963	122	82	1667	3128	5510	237	2452	5040	1224
FGRAMPH1_01G11689	5	12	1	2	23	66	19	45	79	41	2813	190	291	4306	2791	1579	890	3720	4344	675
FGRAMPH1_01G03539	1	1	0	0	4	27	1	70	24	42	2291	184	207	2940	3003	4602	325	4109	4958	1377
FGRAMPH1_01G21351	1	1	3	2	1	14	2	7	2	13	5588	13	11	3154	1596	5908	132	643	3959	1327
FGRAMPH1_01G16611	142	125	163	200	92	56	78	40	64	99	1211	258	242	469	3521	747	1764	244	849	1840
FGRAMPH1_01G09061	3925	4487	5480	5088	906	378	1594	45	149	98	1	1050	948	25	30	2	14	18	14	45
FGRAMPH1_01G04825	9	2	8	5	2	5	2	6	2	14	1067	11	14	2701	2919	629	95	226	752	140
FGRAMPH1_01G22559	1373	2356	2988	3213	1705	615	1533	576	316	1940	2622	1379	1241	1939	1088	5394	150	2543	3121	1486
FGRAMPH1_01G02503	3498	3646	3668	7025	3945	1771	3990	1246	2191	269	27	2087	1468	45	138	31	238	58	84	117
FGRAMPH1_01G13095	451	842	537	622	740	543	522	385	405	392	3066	950	567	1991	2235	5337	3451	3480	5002	4835
FGRAMPH1_01G04885	1367	1144	1439	1614	1064	787	1016	885	767	936	2870	1388	1269	2649	2712	6449	1561	3170	3587	3242
FGRAMPH1_01G10773	120	113	50	70	206	362	159	338	284	471	3540	725	517	5135	2679	4764	4131	5113	2845	2034
FGRAMPH1_01G09441	1583	2019	1690	2104	1442	926	1202	235	555	872	2292	648	250	785	495	2659	5692	518	2558	2583
FGRAMPH1_01G06471	211	197	249	192	143	111	109	95	134	80	204	260	456	388	2927	174	450	168	272	170
FGRAMPH1_01G12663	1869	702	1190	1639	1307	819	1237	625	718	1500	1359	1962	2649	3095	1307	3359	3793	3322	3141	1723
FGRAMPH1_01G18435	37	46	29	42	88	69	86	53	105	92	1192	125	293	1646	908	991	277	931	3033	1478
FGRAMPH1_01G07367	1902	1667	2103	2338	1901	645	1401	372	681	841	452	1107	953	368	524	518	5572	392	873	1422
FGRAMPH1_01G22673	16	28	9	8	47	31	12	10	105	150	108	214	49	719	963	194	2449	190	263	125
FGRAMPH1_01G23375	2067	1456	1971	1320	995	458	853	377	682	986	2088	994	668	3915	4649	3580	2341	2903	2841	5327
FGRAMPH1_01G13409	830	773	721	453	1010	583	634	464	674	1439	4025	1328	1733	2860	4851	3458	650	1107	3909	2447
FGRAMPH1_01G21141	2466	4812	3976	5989	2504	2720	3620	2412	2524	686	66	1703	1011	144	95	54	210	66	71	69
FGRAMPH1_01G06053	262	143	170	240	240	378	298	204	179	358	1530	647	601	3017	3979	4572	2558	3925	3838	3203
FGRAMPH1_01G16943	56	85	25	43	97	134	85	102	114	395	2085	311	187	4225	3712	5099	1055	3286	2971	2151
FGRAMPH1_01G05527	133	48	74	186	134	115	123	113	85	419	4204	196	676	2510	4771	2902	2238	1872	4338	4554
FGRAMPH1_01G20775	22	31	17	28	51	188	25	113	62	201	1950	134	516	3608	2038	3161	873	2565	3755	1879
FGRAMPH1_01G11641	26	29	35	77	75	180	180	182	60	220	3819	133	33	4229	1872	5699	66	2680	1943	266
FGRAMPH1_01G17287	955	678	1635	1492	582	906	971	865	728	1006	955	1223	779	2481	3212	1972	966	4174	1609	1354
FGRAMPH1_01G19703	1566	1066	1151	1462	993	879	2251	250	209	443	535	404	517	2370	949	3197	394	1452	1217	870
FGRAMPH1_01G19711	972	407	823	964	988	1136	936	557	650	835	275	804	1390	3510	1842	1955	908	2679	1351	289
FGRAMPH1_01G03305	103	77	74	65	87	200	77	239	209	298	3428	521	295	3314	2958	5419	2055	3883	4852	3001
FGRAMPH1_01G22929	2008	3066	4459	5690	865	681	1198	907	164	2184	865	1188	2286	1037	716	1208	288	848	1391	1167
FGRAMPH1_01G21321	5	19	347	8	3	1	2	4	0	1	5044	0	8	15	5	6	0	1	9	12
FGRAMPH1_01G04003	212	120	177	189	109	121	140	111	121	368	881	213	257	1229	888	1723	621	1129	907	3600
FGRAMPH1_01G25023	36	32	29	21	110	295	66	173	236	361	876	383	851	601	1163	807	1494	1017	1605	3323
FGRAMPH1_01G02145	279	321	118	185	500	900	526	566	816	478	2649	636	241	3277	2335	4533	1089	2528	4444	1702
FGRAMPH1_01G18539	59	41	45	37	48	43	39	34	24	315	2352	178	229	1886	1335	3897	561	2612	3742	4737
FGRAMPH1_01G20331	240	296	237	306	495	726	457	509	353	757	4788	810	1050	3891	3667	4571	2266	3082	4905	3394
FGRAMPH1_01G06175	806	353	306	580	1234	978	833	801	1045	1075	286	2071	4303	465	1319	420	3364	435	847	1349
FGRAMPH1_01G13147	801	577	962	574	642	236	410	144	268	523	1821	661	694	619	1117	1148	1654	248	1329	3838
FGRAMPH1_01G22677	126	100	132	126	182	242	129	221	216	225	1954	350	334	2210	2652	5475	1720	2718	2931	2749
FGRAMPH1_01G04443	258	246	798	349	173	127	173	125	56	171	5382	139	139	709	571	949	166	629	740	706
FGRAMPH1_01G23285	322	147	166	270	346	441	393	355	263	844	2068	985	1118	1851	2116	4388	876	2739	3356	2769
FGRAMPH1_01G21035	443	718	662	399	458	857	604	1023	693	1175	3326	1003	1500	5033	3739	3795	0	3761	3501	2388
FGRAMPH1_01G23891	80	77	102	74	109	121	85	94	86	249	4040	242	203	1875	2259	3846	618	1669	4254	2607
FGRAMPH1_01G10501	79	71	304	213	55	60	48	38	51	171	2304	189	199	1818	1292	3483	274	2735	4157	1467
FGRAMPH1_01G25775	223	193	160	434	165	112	78	97	60	71	2283	227	126	2895	2351	3655	703	1961	3560	1752
FGRAMPH1_01G16709	20	6	22	28	50	221	69	211	21	149	4802	94	182	2930	2488	4587	1233	2790	3939	935
FGRAMPH1_01G08119	2	2	1	1	8	46	7	20	16	16	3058	64	60	4797	2856	4029	1929	2163	2798	1328
FGRAMPH1_01G16399	782	1104	1092	915	823	395	549	260	638	904	1087	854	611	2779	3333	1065	565	2234	3178	1861
FGRAMPH1_01G23029	1	1	1	1	2	2	1	2	2	4	2200	16	8	1105	1120	2329	373	1065	3508	2030
FGRAMPH1_01G00833	1201	1579	1101	1444	960	934	1249	442	896	973	856	1297	509	1311	2302	3350	1024	3628	3351	1961
FGRAMPH1_01G26145	63	76	37	52	135	214	99	209	183	203	1905	504	605	2463	3089	1990	582	1671	3239	2093
FGRAMPH1_01G08095	2	1	1	1	7	104	10	24	4	18	2759	54	53	2673	1453	2904	483	2209	3555	1495
FGRAMPH1_01G16951	5	2	3	3	4	131	11	256	5	244	653	31	71	3737	1245	2631	23	926	2233	9
FGRAMPH1_01G18315	938	2637	967	1921	3319	2973	2977	2940	4809	1099	1743	3797	1440	1617	1001	1796	1019	1348	906	255
FGRAMPH1_01G14563	3209	2530	3489	5033	1882	639	1656	478	1141	175	153	832	1102	95	138	108	267	95	125	115
FGRAMPH1_01G24705	127	99	158	221	130	174	118	36	81	115	569	173	202	539	2149	458	893	223	1288	712
FGRAMPH1_01G03523	199	53	80	65	102	243	82	347	201	700	439	618	953	3316	1270	1644	822	2580	1133	1778
FGRAMPH1_01G02317	3243	3074	3232	4858	3383	2612	3161	2364	4822	792	853	3004	1716	404	438	335	653	407	423	183
FGRAMPH1_01G09851	1122	370	1508	1091	1055	181	499	18	422	2480	422	810	1545	356	382	81	552	411	286	1884
FGRAMPH1_01G13401	243	210	162	129	234	187	145	37	214	164	596	1092	2356	314	1990	100	261	134	218	129
FGRAMPH1_01G22431	327	131	287	327	265	311	347	339	250	365	2074	416	327	2632	1913	2983	898	3078	2513	1795
FGRAMPH1_01G09857	963	401	863	702	703	82	316	20	507	2762	848	983	2496	422	608	69	510	471	787	1594
FGRAMPH1_01G19375	88	66	65	79	80	74	72	68	72	132	2596	133	98	1664	1175	3858	283	1860	2756	988
FGRAMPH1_01G06729	778	1243	657	1168	1575	1871	1515	2168	3495	957	3331	3113	1318	4307	3295	4443	1521	3750	3071	1073
FGRAMPH1_01G27043	7	8	13	8	8	56	7	33	80	54	1502	93	72	1199	1088	3484	453	1654	2295	926
FGRAMPH1_01G09995	128	86	140	132	102	57	81	48	64	78	784	475	127	1843	2273	1525	944	999	2408	753
FGRAMPH1_01G25107	22	3	61	27	2	35	3	68	8	18	1943	35	71	4186	2716	2810	159	4161	2343	627
FGRAMPH1_01G06967	263	207	277	326	196	266	226	241	315	266	2537	386	362	2791	1467	4317	491	1909	2040	915
FGRAMPH1_01G23439	1036	1955	1023	1801	3200	3089	2903	2888	4605	1123	3864	3478	1186	3023	1810	3910	962	2367	1812	599
FGRAMPH1_01G06977	524	623	525	497	532	334	348	301	546	676	2077	801	728	1644	1969	4644	957	3081	3698	2816
FGRAMPH1_01G17179	39	30	25	25	99	61	44	36	36	187	411	197	419	490	2130	715	2884	741	1412	739
FGRAMPH1_01G11691	3	7	2	1	8	9	4	16	22	31	757	154	101	3162	2310	1094	2394	1022	2565	1178
FGRAMPH1_01G09059	2834	2697	3749	2531	786	276	1306	31	105	119	1	384	679	153	41	1	20	23	40	37
FGRAMPH1_01G20853	897	1796	825	1485	2990	2902	2753	2604	4255	969	3101	3183	885	2508	1425	3414	939	2165	1548	418
FGRAMPH1_01G07089	459	380	252	287	479	413	411	308	360	779	1740	924	1333	1941	3387	2888	3460	3264	1912	2572
FGRAMPH1_01G10701	3247	3184	4286	3658	1318	1374	1984	1163	1191	2175	193	1784	1679	374	474	645	930	623	452	1231
FGRAMPH1_01G02935	198	134	143	178	151	323	270	386	286	506	3691	735	516	2912	3091	3977	994	2574	2905	2568
FGRAMPH1_01G13173	1407	1027	2929	1859	742	445	728	101	242	972	924	557	1902	481	2438	819	2018	354	1519	1259
FGRAMPH1_01G00745	57	45	46	43	48	38	31	45	30	107	1186	53	127	2081	1787	2678	980	1492	2718	986
FGRAMPH1_01G10451	245	133	140	228	245	371	294	310	308	370	1163	623	447	2852	1400	3119	401	2067	887	1565
FGRAMPH1_01G23225	3159	2018	3648	4181	1814	1482	1701	809	1401	394	749	1189	1551	495	699	1060	768	848	1000	628
FGRAMPH1_01G16315	1	1	2	6	37	202	64	170	17	92	1676	66	107	2583	2600	762	142	950	1512	72
FGRAMPH1_01G17755	2399	1808	3847	3930	956	434	875	323	614	77	76	347	219	68	86	40	107	99	64	156
FGRAMPH1_01G23525	876	1452	651	1309	1807	2003	1714	2345	3942	794	1034	2518	859	1040	704	1044	504	998	699	249
FGRAMPH1_01G14449	3	2	3	2	10	147	9	131	64	141	1860	93	168	3406	2205	2976	468	2061	2669	722
FGRAMPH1_01G10559	14	23	65	34	12	43	13	14	11	56	1348	67	42	1118	2593	2556	122	2158	1893	2064
FGRAMPH1_01G07129	111	77	106	79	65	66	73	56	45	177	2649	134	183	2482	2256	4030	474	1808	3180	1325
FGRAMPH1_01G05061	872	1376	584	1114	1942	1992	1862	2090	3905	884	2892	2980	1086	2951	2519	3115	1863	2832	2449	855
FGRAMPH1_01G15603	7	8	7	5	13	71	11	35	10	17	681	29	30	726	729	811	3118	600	1022	373
FGRAMPH1_01G04583	22	21	30	20	25	23	18	34	75	60	61	407	178	2888	527	128	204	93	99	65
FGRAMPH1_01G10339	372	239	298	322	180	137	148	111	172	121	752	540	336	857	1904	1032	761	606	1358	600
FGRAMPH1_01G19379	93	107	53	105	198	437	182	195	438	401	2008	902	871	1583	1963	3557	1620	1914	1987	1381
FGRAMPH1_01G05009	2240	1111	4251	3684	966	1000	1746	1135	395	1114	966	648	810	3099	1898	1927	386	2471	2910	1609
FGRAMPH1_01G15393	931	1514	735	1338	2131	2172	2027	2101	3844	941	3567	2693	1024	2685	1816	3814	939	2334	2081	919
FGRAMPH1_01G10527	875	2026	932	1804	2874	2686	2874	2440	3933	888	3263	2962	1091	2635	1577	2990	945	2010	1555	435
FGRAMPH1_01G20991	39	39	81	83	62	84	71	130	50	276	1465	104	491	3429	881	1848	366	1431	1159	341
FGRAMPH1_01G17531	2758	1809	4017	4300	1892	1033	2408	798	729	345	2556	1147	1361	2533	1998	1868	543	1524	2448	681
FGRAMPH1_01G19953	1054	1539	839	1537	1908	2013	1824	2262	3780	822	1043	2951	1238	792	508	750	525	738	450	190
FGRAMPH1_01G16849	33	53	40	25	60	227	39	247	77	603	560	358	313	2490	1239	1224	421	1614	1220	774
FGRAMPH1_01G24933	217	77	296	283	170	98	104	82	74	140	2273	317	431	951	2690	2010	1604	1064	2714	2271
FGRAMPH1_01G06707	22	17	26	25	9	6	5	6	20	13	30	35	94	46	1608	41	87	44	58	23
FGRAMPH1_01G20325	862	1541	717	1286	2267	2213	1732	2183	3884	1027	3621	2936	1144	2232	2207	3778	1308	2324	2310	853
FGRAMPH1_01G20703	2737	3399	3615	4026	3771	2168	3109	1668	3007	609	1285	2486	1168	895	1760	1643	1231	1258	1457	719
FGRAMPH1_01G14753	2072	2473	1865	3434	1837	1439	2801	976	471	1395	1546	1742	1882	1511	772	1577	1938	1011	660	2654
FGRAMPH1_01G10131	310	207	352	259	208	147	128	100	159	193	1520	214	426	751	2141	1290	550	709	1127	1106
FGRAMPH1_01G20807	9	30	11	26	16	53	10	32	21	68	960	41	11	712	473	3015	114	719	2612	2112
FGRAMPH1_01G16669	1586	684	3803	2134	448	165	451	118	208	270	223	237	218	155	242	200	104	160	243	438
FGRAMPH1_01G12917	206	298	228	183	250	164	236	90	168	42	2283	157	40	1252	1082	3283	591	876	3400	1163
FGRAMPH1_01G25873	358	284	414	455	288	262	254	218	186	272	1026	410	486	1480	2194	1441	1367	1230	1939	1080
FGRAMPH1_01G22583	62	267	108	98	132	173	102	125	238	291	3356	364	204	3141	1571	3652	651	1698	1764	731
FGRAMPH1_01G07385	336	176	580	395	170	176	182	156	203	219	2643	301	259	1737	2156	2735	454	1420	2892	1550
FGRAMPH1_01G11377	881	479	610	951	825	892	857	541	710	1411	387	2443	3247	614	561	480	1361	544	625	650
FGRAMPH1_01G07931	585	1234	531	1057	2034	2220	1891	2117	3641	829	1953	2637	714	1941	1382	2165	799	1590	1271	434
FGRAMPH1_01G09867	802	588	492	591	611	551	668	371	537	724	2808	988	1021	2143	1677	3223	1143	1947	2522	1310
FGRAMPH1_01G03333	981	904	859	803	683	620	608	540	764	1088	1198	966	915	1293	2129	3832	1036	2294	2060	2439
FGRAMPH1_01G18185	339	884	660	655	916	1338	827	1422	2910	1315	1210	2289	893	2070	2119	1370	1422	1694	809	549
FGRAMPH1_01G02039	93	91	90	72	99	102	56	106	138	108	568	242	252	604	1757	813	2095	536	1578	1100
FGRAMPH1_01G15607	2018	1955	3280	3764	1137	675	1157	270	423	40	35	232	140	91	318	107	1114	102	39	53
FGRAMPH1_01G19659	2252	1816	2707	3141	1462	639	1341	313	1007	459	1379	859	888	1061	1469	1931	725	1043	2690	1515
FGRAMPH1_01G19363	386	861	114	329	1272	1457	903	1597	3701	474	263	2404	732	577	639	405	1175	348	337	206
FGRAMPH1_01G26769	33	93	36	42	76	115	89	21	8	20	1091	30	57	721	404	1789	625	219	582	835
FGRAMPH1_01G05591	524	499	424	349	749	713	660	279	495	240	2528	818	533	3009	2739	3198	1022	2982	3669	1241
FGRAMPH1_01G23031	1	1	0	0	1	1	1	2	1	3	1674	12	9	768	859	1740	311	786	2551	1566
FGRAMPH1_01G17825	15	12	10	14	17	25	14	20	17	55	3379	67	64	734	1444	2706	199	703	3610	1222
FGRAMPH1_01G26875	310	275	243	250	272	354	206	561	350	677	692	1206	699	2317	1755	1550	913	1678	1782	377
FGRAMPH1_01G07031	46	58	89	55	23	92	33	83	50	139	1268	78	190	1005	2300	958	282	689	580	567
FGRAMPH1_01G10349	464	220	149	302	494	452	520	210	247	1464	552	1089	1977	518	663	738	973	586	582	840
FGRAMPH1_01G06721	751	1104	479	936	1722	1807	1584	1817	3445	806	2094	2421	930	1334	963	1640	550	1170	1044	388
FGRAMPH1_01G24443	697	1890	630	1345	2496	2347	2372	2198	3537	703	1037	2456	786	670	452	673	465	608	410	121
FGRAMPH1_01G25085	15	12	15	19	7	47	11	80	7	89	3391	56	33	1336	1948	2672	136	1544	2547	1680
FGRAMPH1_01G09633	501	324	641	336	257	105	210	140	388	71	980	371	651	2460	742	504	289	47	571	164
FGRAMPH1_01G19911	713	1309	578	1129	1846	1971	1686	1969	3451	909	2135	2605	1023	1953	1279	2204	863	1747	1337	538
FGRAMPH1_01G16617	123	72	78	85	139	79	102	45	67	172	1110	209	184	939	2054	1483	549	683	1377	945
FGRAMPH1_01G19411	86	55	50	60	61	101	38	83	88	113	455	140	375	761	1886	948	593	682	637	529
FGRAMPH1_01G16567	127	42	152	139	100	32	107	25	39	36	61	41	22	34	55	39	1433	45	122	89
FGRAMPH1_01G18421	1518	958	3268	2234	512	310	663	192	188	278	315	223	122	293	199	506	181	305	637	236
FGRAMPH1_01G18335	1126	1478	1691	3390	1223	1584	1255	1405	1536	194	7	1257	982	66	123	34	198	40	86	97
FGRAMPH1_01G14063	79	202	42	64	117	101	214	154	133	212	471	193	59	2157	961	358	4	1606	117	77
FGRAMPH1_01G11111	762	1180	505	1028	1569	1594	1313	1780	3266	714	1044	2217	816	843	899	847	571	901	648	304
FGRAMPH1_01G02461	216	106	722	235	301	480	447	1000	47	2830	6	337	364	66	27	31	698	32	90	114
FGRAMPH1_01G19303	637	1168	448	928	1602	1627	1358	1766	3340	891	1800	2631	999	2063	1652	1531	807	1541	1170	527
FGRAMPH1_01G21471	67	103	37	30	283	99	140	105	149	1243	800	74	213	482	269	1477	259	134	407	1089
FGRAMPH1_01G05003	2	2	2	1	9	12	10	12	15	19	998	21	117	528	1879	560	535	368	1476	1882
FGRAMPH1_01G17367	911	377	1222	1021	411	194	361	50	116	281	1681	288	239	794	557	2843	632	737	2274	855
FGRAMPH1_01G01083	569	941	268	237	807	1178	646	632	2294	363	1039	1086	281	392	1784	2193	484	779	1184	1309
FGRAMPH1_01G14551	2140	676	1381	955	1619	449	869	185	412	402	70	578	2976	78	309	325	1363	154	247	442
FGRAMPH1_01G14983	1629	1882	1538	1928	1615	1429	1453	1612	2586	1163	388	2441	2434	668	1025	450	1158	634	415	322
FGRAMPH1_01G10353	323	296	280	297	277	365	258	1231	277	2048	173	684	1311	248	149	221	410	201	165	283
FGRAMPH1_01G09063	27	20	15	10	24	43	20	84	49	218	372	593	57	1105	604	565	46	276	1434	44
FGRAMPH1_01G06985	286	247	246	275	244	248	224	207	248	359	1908	477	369	2858	1864	2803	414	1920	2362	802
FGRAMPH1_01G21371	214	110	469	268	198	142	257	1199	9	2763	11	277	533	41	14	110	145	62	169	146
FGRAMPH1_01G20381	1022	753	587	1091	1421	1051	1508	713	1178	1125	282	2282	2429	390	208	271	736	255	301	219
FGRAMPH1_01G10643	765	1215	499	1064	1609	1680	1490	1970	3168	848	2341	2729	1201	2105	1568	2184	1014	1776	1374	593
FGRAMPH1_01G20855	672	1240	429	923	1920	1925	1571	1844	3328	793	1859	2665	776	1554	1851	1930	1017	1542	1097	559
FGRAMPH1_01G01033	676	1085	473	924	1447	1527	1261	1764	3061	696	1406	1913	569	1064	849	1130	404	946	774	260
FGRAMPH1_01G21249	16	7	20	17	22	6	12	45	2	422	355	19	11	2386	467	901	75	685	787	96
FGRAMPH1_01G26761	458	831	507	681	850	1650	694	1919	2886	913	2349	1868	1014	1920	1733	1763	1382	1385	2006	1020
FGRAMPH1_01G10697	62	52	113	47	37	58	31	61	71	105	1301	164	97	1387	1102	1894	509	1231	2179	1139
FGRAMPH1_01G16355	537	2242	1239	1209	2529	704	2989	616	1348	1418	245	826	1162	1405	372	408	44	400	654	436
FGRAMPH1_01G20711	9	68	14	11	35	30	19	19	51	24	75	15	46	1272	1024	1729	533	2614	941	554
FGRAMPH1_01G03695	610	1025	416	844	1436	1588	1398	1717	3091	738	1215	2437	997	1040	758	818	589	867	541	214
FGRAMPH1_01G22563	984	1001	2808	2081	612	169	844	282	124	602	306	637	594	385	609	1650	31	890	1173	392
FGRAMPH1_01G08375	60	56	127	51	77	27	147	92	44	74	337	47	232	308	404	637	20	423	1844	49
FGRAMPH1_01G09165	281	68	71	154	218	790	1144	1068	235	460	697	488	1945	252	367	539	807	556	1473	117
FGRAMPH1_01G07977	598	468	776	747	484	308	447	171	268	271	1952	378	233	1423	2349	2583	1050	1394	2320	1784
FGRAMPH1_01G16933	366	218	302	366	702	288	327	370	639	229	956	512	153	418	2326	551	670	355	1331	1053
FGRAMPH1_01G02865	690	1166	475	1012	1550	1654	1417	1816	3118	734	2110	2458	941	2377	1830	2578	873	2224	1739	721
FGRAMPH1_01G10781	355	296	345	321	220	247	231	175	309	480	1423	387	248	2319	1191	2145	208	2043	1405	770
FGRAMPH1_01G18443	312	263	314	303	220	132	171	74	191	157	887	146	132	1248	825	2323	143	1238	927	703
FGRAMPH1_01G17231	108	56	112	88	56	51	43	52	50	119	1598	177	232	1554	2119	1592	253	1017	1477	1047
FGRAMPH1_01G11113	665	1213	498	1009	1571	1629	1520	1662	2975	757	2610	2317	872	2186	1409	2266	655	1932	1297	522
FGRAMPH1_01G15633	222	435	195	119	386	146	200	47	314	854	686	190	2344	363	453	414	319	300	710	2841
FGRAMPH1_01G01597	820	1190	609	1075	1522	1512	1367	1576	2936	660	1922	2054	695	1607	1183	1917	529	1379	1047	316
FGRAMPH1_01G25843	1955	1205	2156	999	1570	820	1450	1085	973	1426	468	1345	2562	839	1204	723	1200	576	984	754
FGRAMPH1_01G08305	2451	1727	3266	3028	947	447	927	169	321	550	304	598	852	289	294	552	305	406	583	544
FGRAMPH1_01G02119	31	26	20	19	28	87	33	95	43	175	1235	95	162	1551	1140	2199	389	1862	1511	991
FGRAMPH1_01G19301	716	1215	533	1079	1349	1422	1362	1679	2800	596	1438	2106	660	1179	814	1014	484	971	733	242
FGRAMPH1_01G05919	710	848	2121	2540	403	88	390	116	62	17	8	112	40	12	6	4	15	10	8	24
FGRAMPH1_01G04127	38	17	139	61	15	21	9	20	26	76	2853	108	67	631	1570	2604	115	940	1964	436
FGRAMPH1_01G25827	670	1058	477	932	1332	1429	1168	1505	2868	686	1310	1946	607	961	688	976	457	719	589	218
FGRAMPH1_01G23309	2235	2435	2171	3275	2783	2034	2598	1805	3110	514	423	1957	1474	122	179	172	236	116	169	96
FGRAMPH1_01G12043	1	4	1	3	1	9	2	11	6	16	335	18	7	1211	638	834	18	1829	119	96
FGRAMPH1_01G26953	15	27	7	6	21	21	31	7	63	43	1697	39	20	814	752	2326	181	814	864	1305
FGRAMPH1_01G24459	183	144	203	183	165	104	126	53	137	38	702	1028	1015	457	1397	500	1138	440	1166	638
FGRAMPH1_01G02893	199	205	175	201	176	169	179	108	139	230	2008	255	212	1605	1103	2594	799	1539	2171	1236
FGRAMPH1_01G05923	23	53	60	75	69	187	63	291	93	384	740	166	204	2102	722	1463	179	927	1229	1731
FGRAMPH1_01G19259	675	1252	510	1019	1875	1776	1788	1716	2966	691	1423	2148	696	1456	1000	1395	685	1219	876	372
FGRAMPH1_01G07309	39	23	19	19	43	43	51	43	81	96	427	55	22	2792	482	494	18	1036	50	22
FGRAMPH1_01G09513	61	67	85	67	68	114	36	166	68	226	778	110	79	965	1607	1132	558	704	965	533
FGRAMPH1_01G02019	898	520	2230	2698	326	508	773	1207	22	2441	13	104	135	129	21	322	65	31	348	215
FGRAMPH1_01G20229	833	1321	747	1339	1404	1693	1286	1820	2747	680	1323	2109	940	1439	1089	1608	667	1337	1228	493
FGRAMPH1_01G02233	177	173	147	159	168	156	170	112	114	277	843	341	219	1636	1434	2508	1141	1980	1810	1093
FGRAMPH1_01G03923	171	72	265	214	65	90	89	104	151	110	465	285	309	552	1402	480	691	430	722	438
FGRAMPH1_01G11725	348	277	174	265	472	272	391	93	323	342	451	982	760	328	1686	310	553	449	533	480
FGRAMPH1_01G07899	261	257	312	313	161	173	204	85	114	259	1595	288	245	1164	1086	2089	986	1355	2291	1266
FGRAMPH1_01G23279	583	944	501	787	1232	1367	1120	1422	2785	615	666	1862	664	399	324	431	307	372	278	143
FGRAMPH1_01G09687	758	1167	579	1072	1412	1471	1340	1564	2831	650	1248	2263	888	995	815	918	606	866	583	243
FGRAMPH1_01G17757	1274	918	2633	2716	470	194	474	158	212	27	37	172	122	71	58	43	126	66	64	121
FGRAMPH1_01G07163	29	45	36	33	15	38	16	27	6	217	483	13	131	311	740	754	71	1086	1272	1429
FGRAMPH1_01G04761	1285	384	1408	626	394	59	234	35	169	1185	346	586	1218	425	865	169	417	96	147	160
FGRAMPH1_01G20713	285	357	204	328	322	279	296	271	469	203	486	390	442	981	755	1392	825	1263	1582	1812
FGRAMPH1_01G21039	134	98	166	168	55	130	128	247	29	388	794	114	387	1924	669	986	0	1001	748	343
FGRAMPH1_01G03885	1938	2149	2004	2676	1745	1145	1494	1310	1994	618	140	2282	1948	1019	826	357	1231	527	733	524
FGRAMPH1_01G04891	1169	732	1594	2955	1155	315	554	286	403	51	29	356	203	12	13	26	52	15	13	20
FGRAMPH1_01G15631	19	39	21	24	58	120	44	116	159	56	1349	199	253	515	1580	870	749	300	1037	492
FGRAMPH1_01G06963	417	871	406	747	1539	1689	1417	1565	2796	594	1412	1993	592	1382	867	1554	613	1158	786	203
FGRAMPH1_01G10265	723	1290	695	1232	1834	1672	1688	1512	2875	543	1165	1788	506	681	561	834	356	631	499	179
FGRAMPH1_01G10853	81	64	91	72	59	56	56	78	82	65	1090	133	108	1125	1204	1070	375	496	1643	326
FGRAMPH1_01G23275	579	424	808	824	349	175	317	179	328	201	180	299	393	464	495	556	549	521	1469	162
FGRAMPH1_01G04741	958	796	1114	1029	553	308	492	180	339	542	1879	412	302	1467	746	2371	677	653	1647	1225
FGRAMPH1_01G05891	110	101	336	226	56	108	57	116	92	233	1693	246	227	1881	2010	2336	708	1709	2590	674
FGRAMPH1_01G01095	1953	2005	2527	2879	1961	1524	2261	1209	1327	191	55	869	1047	184	172	152	345	126	197	149
FGRAMPH1_01G14579	664	1105	525	1001	1589	1578	1358	1522	2800	613	594	1826	599	370	315	348	315	327	264	90
FGRAMPH1_01G19097	627	190	530	773	672	319	400	104	178	562	10	693	2088	10	106	37	1285	21	41	145
FGRAMPH1_01G14345	63	55	59	58	61	68	62	54	70	77	1526	115	143	1180	971	2446	451	1141	1825	1270
FGRAMPH1_01G11567	62	22	55	74	63	104	131	85	41	131	2458	178	325	2218	1054	1656	246	1233	1984	1138
FGRAMPH1_01G20913	501	597	1272	2020	168	83	397	40	15	162	51	68	242	91	91	110	114	67	138	133
FGRAMPH1_01G14799	1386	1314	2191	2636	891	780	998	266	726	596	122	1221	612	123	178	91	724	119	122	345
FGRAMPH1_01G07071	770	1293	487	1163	1493	1264	1405	1446	2634	510	496	1814	738	392	345	368	340	394	231	104
FGRAMPH1_01G17713	81	65	116	120	50	42	43	24	27	102	114	46	84	678	307	1806	22	923	448	634
FGRAMPH1_01G02775	9	4	4	1	60	1	41	1	1	3	3	1	2	4	30	34	1046	29	169	1
ENSRNA049512110	245	493	413	318	524	641	281	380	689	302	1468	956	460	1578	1607	2074	867	1011	1306	824
FGRAMPH1_01G04241	444	482	340	238	517	430	770	189	206	213	1623	1079	616	925	783	906	2278	514	1295	884
FGRAMPH1_01G27657	1188	1056	2617	2083	827	381	1009	435	316	322	156	421	842	136	58	99	106	72	117	226
FGRAMPH1_01G13617	1488	869	2372	2665	947	338	739	136	205	196	127	545	202	154	126	344	740	172	436	259
FGRAMPH1_01G22873	219	407	199	221	612	1145	558	1168	2482	623	406	1287	355	233	284	372	265	244	168	171
FGRAMPH1_01G11633	49	82	45	48	108	97	85	53	93	149	1983	358	152	1541	774	1850	946	693	1141	714
FGRAMPH1_01G14109	57	44	39	48	91	164	91	85	88	285	1530	298	474	1531	1882	1709	415	1341	1626	630
FGRAMPH1_01G07003	60	50	31	34	70	52	57	47	65	34	1084	108	54	1583	682	737	99	393	737	122
FGRAMPH1_01G11885	1206	2332	1591	1551	1019	39	746	35	146	109	28	339	147	14	19	17	133	49	50	46
FGRAMPH1_01G02047	119	111	101	141	134	161	91	89	189	70	673	248	221	286	1332	421	361	499	713	102
FGRAMPH1_01G16907	47	28	44	29	29	20	24	21	33	33	25	115	183	1685	345	60	70	66	60	73
FGRAMPH1_01G07471	480	1109	468	880	1734	1792	1747	1675	2711	644	1798	1929	681	1415	1000	1869	644	1137	930	418
FGRAMPH1_01G06575	30	18	24	24	20	34	16	42	59	63	374	197	118	287	1325	261	887	302	418	368
FGRAMPH1_01G02647	1925	1992	1894	2932	1775	834	1668	697	1654	138	21	739	639	17	33	14	68	16	13	24
FGRAMPH1_01G23507	789	1215	645	1136	1392	1350	1246	1464	2580	536	377	1474	406	292	254	242	210	236	199	79
FGRAMPH1_01G04293	465	346	169	851	459	212	124	565	84	688	104	1443	1512	389	213	690	25	719	214	118
FGRAMPH1_01G19463	244	252	154	203	218	262	198	409	327	216	798	724	383	1685	1020	801	639	1404	1659	619
FGRAMPH1_01G15375	10	19	3	6	40	53	30	22	75	97	909	64	101	211	1638	315	87	371	733	458
FGRAMPH1_01G22363	1026	474	655	841	685	309	699	378	585	230	1558	358	447	2214	2444	2080	722	1192	1825	1624
FGRAMPH1_01G04739	841	717	949	954	485	280	432	198	370	557	1953	512	330	1620	936	2555	865	924	1728	1371
FGRAMPH1_01G08497	41	270	34	11	45	39	19	69	97	113	1072	316	143	359	443	786	115	805	521	2267
FGRAMPH1_01G27573	5	10	2	4	11	6	8	2	24	4	309	25	6	63	1181	50	370	42	91	35
FGRAMPH1_01G01691	591	850	409	781	1082	1166	1011	1259	2321	491	1070	1491	485	902	645	939	384	725	515	198
FGRAMPH1_01G06005	465	377	439	535	853	891	737	522	525	506	863	956	665	2031	1354	1171	755	919	903	826
FGRAMPH1_01G12837	443	423	846	929	313	305	318	132	229	380	2534	536	310	1064	1685	2443	835	1137	2089	1213
FGRAMPH1_01G16633	24	18	151	96	8	11	9	10	11	62	1839	63	59	512	1245	1966	84	666	1701	511
FGRAMPH1_01G15089	583	507	546	601	451	327	400	250	382	459	1637	526	725	1655	1477	2243	602	1560	2152	1008
FGRAMPH1_01G24179	598	968	401	763	1250	1293	1189	1398	2559	634	1816	2149	831	1293	886	1332	539	1027	724	349
FGRAMPH1_01G20217	13	29	11	11	29	49	22	27	37	33	614	55	55	533	1454	909	306	392	689	282
FGRAMPH1_01G26009	530	294	675	820	181	156	219	99	173	159	373	270	259	317	1322	311	417	308	374	224
FGRAMPH1_01G22283	71	127	44	86	84	252	209	150	96	29	2168	121	26	113	1052	123	21	1715	1416	100
FGRAMPH1_01G04723	466	823	333	671	1266	1369	1128	1387	2514	598	987	1726	503	845	698	798	511	729	573	249
FGRAMPH1_01G02561	676	1271	553	1087	1718	1570	1522	1549	2648	564	1935	2017	610	1351	974	1651	595	1174	894	294
FGRAMPH1_01G24527	115	94	59	79	69	101	56	58	92	48	1009	192	102	1629	1088	744	409	354	828	405
FGRAMPH1_01G20767	610	987	397	743	1391	1413	1325	1378	2515	529	863	1475	568	704	483	748	294	578	487	211
FGRAMPH1_01G27925	0	0	0	0	11	3	18	2	2	8	51	13	13	60	233	87	1135	115	290	94
FGRAMPH1_01G01603	667	1079	488	969	1330	1372	1242	1593	2484	628	1641	2050	895	1357	895	1340	519	1084	894	281
FGRAMPH1_01G26813	247	208	84	183	398	871	199	850	489	1476	178	695	1231	173	314	127	680	109	227	385
FGRAMPH1_01G10065	646	1059	511	1008	1250	1279	1098	1435	2424	489	519	1543	529	302	189	317	249	267	248	79
FGRAMPH1_01G28207	120	119	111	87	150	171	156	147	184	244	1434	278	174	1818	1257	2190	382	1265	1568	683
FGRAMPH1_01G06103	791	1125	626	1042	1394	1249	1295	1428	2468	575	1021	1765	719	809	614	743	440	750	471	201
FGRAMPH1_01G02951	142	90	121	159	111	124	101	91	157	87	2213	200	84	1349	1122	2459	255	1330	1717	850
FGRAMPH1_01G17837	425	389	531	496	310	190	279	124	169	236	1334	305	227	1164	1074	2199	1198	1099	1659	1333
FGRAMPH1_01G23255	103	97	62	77	130	175	126	155	220	166	1934	321	228	1794	1756	2427	800	1576	2069	855
FGRAMPH1_01G24033	639	404	449	579	651	400	578	158	434	816	456	950	2287	524	608	1262	592	1087	1023	619
FGRAMPH1_01G23907	143	150	124	177	184	194	178	142	213	110	730	144	147	557	417	1779	141	878	970	416
FGRAMPH1_01G07633	534	895	378	766	1305	1298	1060	1396	2458	550	618	1936	620	889	621	512	353	518	613	259
FGRAMPH1_01G02549	570	1001	475	869	1439	1511	1370	1576	2660	567	1528	2005	698	1078	767	1301	571	1098	871	224
FGRAMPH1_01G02115	696	1105	550	1066	1291	1268	1269	1422	2454	587	2050	2077	741	1760	990	1836	449	1337	1124	347
FGRAMPH1_01G13555	639	249	772	772	218	70	189	32	136	94	90	418	1036	557	1029	42	203	66	56	350
FGRAMPH1_01G02001	448	765	311	605	1055	1103	1015	1151	2280	637	1199	1672	608	1685	1268	1363	634	1305	913	419
FGRAMPH1_01G26317	223	154	288	240	124	96	106	49	99	78	956	120	35	588	505	1874	225	1072	1296	1176
FGRAMPH1_01G18127	126	87	83	72	73	65	52	63	88	51	370	74	65	254	1211	673	196	405	1063	405
FGRAMPH1_01G23991	206	125	255	129	131	98	90	57	58	92	325	136	193	259	403	428	1289	390	485	862
FGRAMPH1_01G11433	1275	99	951	502	416	98	412	346	76	310	6	204	861	17	14	11	73	28	19	42
FGRAMPH1_01G12327	832	879	512	397	925	848	678	141	275	1192	1119	917	1459	881	527	830	1025	483	476	1513
FGRAMPH1_01G17903	477	804	317	641	1055	1160	1003	1322	2332	547	1372	1694	686	1086	791	1183	467	898	741	279
FGRAMPH1_01G01139	112	110	162	123	151	185	172	138	142	118	2531	216	150	1320	977	2144	573	1175	1529	1018
FGRAMPH1_01G02697	562	991	414	899	1195	1259	1056	1394	2364	554	2169	1905	680	1645	1294	1744	615	1490	1203	432
FGRAMPH1_01G24401	26	31	27	23	113	44	44	16	16	119	569	73	195	532	1233	1113	1553	1547	1290	815
FGRAMPH1_01G11961	16	20	6	21	70	283	35	232	100	122	1150	516	189	1498	1514	800	1265	1306	1377	2220
FGRAMPH1_01G02871	34	28	36	53	16	10	17	8	12	5	18	9	14	9	21	15	951	32	48	39
FGRAMPH1_01G16537	1095	1059	2299	2530	613	495	746	310	95	43	8	359	388	72	21	17	98	6	16	17
FGRAMPH1_01G26901	698	414	484	351	449	263	378	149	196	156	1193	229	129	1151	812	1651	755	1194	2033	1306
FGRAMPH1_01G04447	132	80	118	97	72	35	56	38	41	73	745	63	52	454	624	529	174	418	1307	471
FGRAMPH1_01G05381	1568	1510	1910	2363	1185	665	1154	576	1449	145	436	545	360	236	361	276	261	209	243	350
FGRAMPH1_01G09755	394	371	174	205	587	1129	222	1096	800	1601	196	1119	1524	89	430	179	1219	87	391	515
FGRAMPH1_01G05095	626	804	1356	1525	697	352	707	456	136	144	198	415	336	1992	308	269	107	108	262	55
FGRAMPH1_01G10689	319	217	356	303	197	197	196	143	253	260	1270	260	284	2292	1255	1846	307	1325	924	845
FGRAMPH1_01G11881	11	4	12	17	40	47	38	37	20	40	2062	158	51	272	539	649	195	1069	1057	546
FGRAMPH1_01G04531	487	810	348	685	1099	1151	1058	1299	2247	518	1313	1726	598	847	690	849	479	722	553	265
FGRAMPH1_01G22815	41	27	48	36	32	44	29	25	24	62	901	72	73	556	589	1438	764	665	1835	1001
FGRAMPH1_01G20523	638	459	714	814	518	338	441	223	368	501	1111	512	570	1394	1755	1868	1126	1514	1668	1657
FGRAMPH1_01G13439	1335	1167	1828	1359	181	77	379	25	41	24	5	32	178	5	6	5	29	9	10	23
FGRAMPH1_01G15583	122	86	69	65	74	76	58	48	147	102	268	368	335	822	1059	199	493	155	226	206
FGRAMPH1_01G11747	71	45	107	92	50	104	74	107	19	299	161	77	143	112	396	221	1364	201	253	400
FGRAMPH1_01G23501	447	754	308	586	862	970	786	1016	1961	495	968	1348	461	852	702	880	351	754	559	235
FGRAMPH1_01G20469	544	416	528	553	401	330	402	289	405	332	1390	448	231	1213	1140	2076	502	1429	1721	1372
FGRAMPH1_01G17271	95	93	55	67	113	128	106	88	181	79	915	164	296	1205	808	1122	417	560	1400	391
FGRAMPH1_01G09919	1500	1032	1819	2357	1035	652	998	374	967	165	390	616	411	186	166	259	120	157	260	111
FGRAMPH1_01G07051	129	105	135	114	130	154	113	124	153	109	1396	228	167	1017	793	2206	514	976	1734	799
FGRAMPH1_01G03447	25	23	40	27	43	27	19	19	9	113	204	19	26	185	521	421	1265	489	375	1697
FGRAMPH1_01G17015	46	34	23	30	53	99	52	107	98	236	924	166	224	1441	835	1856	266	1225	1060	666
FGRAMPH1_01G02627	205	223	176	144	147	208	140	355	369	321	1700	602	310	1668	1784	1987	958	2147	2145	1606
FGRAMPH1_01G26503	24	17	18	12	25	34	14	19	25	45	2102	81	95	590	695	1153	220	352	2153	677
FGRAMPH1_01G01517	7	44	8	17	53	112	72	83	103	32	1657	53	28	1578	517	1489	67	497	577	151
FGRAMPH1_01G07527	15	9	30	11	26	27	12	29	3	210	191	26	133	1267	485	1200	1617	1122	811	852
FGRAMPH1_01G21579	0	0	0	0	0	0	0	0	4	0	0	4	1	1	807	0	1	2	1111	71
FGRAMPH1_01G07361	786	347	770	728	491	698	528	705	1255	978	344	926	2210	857	824	1261	327	696	1194	676
FGRAMPH1_01G25953	840	1012	1289	1981	513	88	495	54	240	86	35	95	132	15	57	44	28	30	19	31
FGRAMPH1_01G14577	541	869	437	835	1176	1242	1143	1333	2207	563	1123	1806	648	1138	772	892	483	818	625	241
FGRAMPH1_01G25237	3	5	2	3	6	14	6	9	29	61	1065	35	16	1204	707	367	30	424	222	289
FGRAMPH1_01G11837	342	587	42	222	323	325	268	509	257	162	528	850	197	904	1640	1025	261	1332	1212	290
FGRAMPH1_01G10195	45	10	31	11	49	11	45	3	6	10	25	7	18	34	22	52	853	31	57	30
FGRAMPH1_01G04487	1426	1327	1318	1134	715	331	589	193	467	836	854	977	873	1210	1427	932	1925	1032	1023	1251
FGRAMPH1_01G18223	139	166	112	132	74	100	119	165	207	211	699	169	75	2258	477	1377	68	1027	564	303
FGRAMPH1_01G22149	140	115	62	86	357	538	99	813	145	380	53	156	20	107	90	1596	16	134	219	159
FGRAMPH1_01G18055	354	623	208	439	1010	1077	866	1139	2049	463	309	1577	436	444	285	270	257	315	213	66
FGRAMPH1_01G24087	239	387	807	960	56	225	150	127	9	761	174	35	199	318	753	301	54	1327	632	1276
FGRAMPH1_01G25971	375	563	451	485	698	473	619	285	462	397	1911	546	398	1106	1300	2046	924	1201	1309	1044
FGRAMPH1_01G04827	10	8	21	14	3	8	3	5	3	8	1458	7	20	673	1043	512	99	336	938	553
FGRAMPH1_01G05951	12	17	12	20	24	59	29	46	35	42	590	77	176	1184	1155	1020	1044	936	1623	782
FGRAMPH1_01G06527	10	6	7	6	13	8	14	8	9	52	128	31	26	184	252	165	499	244	258	1291
FGRAMPH1_01G07703	5	8	5	5	11	39	10	38	30	61	889	79	73	1126	1055	1949	226	1194	1403	623
FGRAMPH1_01G10497	174	149	205	252	104	71	120	77	52	192	941	143	202	301	1161	760	477	542	1261	1020
FGRAMPH1_01G25053	28	18	21	15	29	62	24	35	42	71	1469	88	76	821	1134	2026	537	973	1046	983
FGRAMPH1_01G18395	464	640	259	533	833	850	592	947	1935	465	452	1290	431	443	417	381	255	419	302	120
FGRAMPH1_01G27181	92	129	194	133	248	293	394	181	65	656	905	165	143	1922	1090	1698	1253	780	996	1294
FGRAMPH1_01G14665	320	394	172	355	464	595	736	283	981	275	946	588	172	460	1071	1987	256	912	752	734
FGRAMPH1_01G07965	270	208	265	209	184	145	167	138	233	145	1163	191	172	973	753	1877	352	920	1322	874
FGRAMPH1_01G02695	661	673	614	2015	650	1509	596	1540	1076	536	134	2207	1039	273	477	201	551	375	216	152
FGRAMPH1_01G18755	1772	1324	1605	1789	619	387	1353	312	359	167	50	447	435	141	86	84	249	93	109	133
FGRAMPH1_01G07967	1043	1360	765	2117	977	254	1129	199	551	172	32	520	664	34	63	24	134	71	105	320
FGRAMPH1_01G23109	446	911	332	781	1131	1163	1096	1298	2096	449	488	1496	460	462	378	468	295	480	353	123
FGRAMPH1_01G08373	238	370	417	294	479	66	1117	396	118	154	117	85	368	336	335	1285	51	323	1700	155
FGRAMPH1_01G03411	1266	1386	1778	2169	1549	780	1393	508	1185	104	42	548	186	34	40	31	50	23	26	23
FGRAMPH1_01G23825	568	857	441	759	1111	1081	985	1053	2040	469	1321	1496	543	1063	831	1053	390	785	721	229
FGRAMPH1_01G24441	616	1161	686	1123	1550	1432	1412	1364	2041	415	506	1508	549	438	287	439	328	346	324	107
FGRAMPH1_01G02011	577	963	478	939	1182	1200	1134	1382	2065	517	1155	1665	641	1010	729	931	485	843	692	185
FGRAMPH1_01G03683	436	707	309	598	966	1002	791	1098	2051	488	926	1491	538	907	963	1007	538	808	648	281
FGRAMPH1_01G01535	117	128	81	82	90	137	80	201	183	188	1657	211	316	1765	1375	1441	354	1115	1472	1342
FGRAMPH1_01G01869	7	6	14	8	4	23	3	26	10	45	2077	35	39	623	684	1530	33	531	1355	497
FGRAMPH1_01G07553	635	839	356	346	809	186	283	90	233	1259	741	408	921	334	680	693	1698	145	476	437
FGRAMPH1_01G22349	14	2	72	19	22	22	44	168	2	1593	3	14	16	1	2	5	5	0	2	7
FGRAMPH1_01G04719	944	1378	936	1330	1280	1170	1141	1194	1939	503	137	1325	704	229	164	121	216	143	146	126
FGRAMPH1_01G03209	173	38	120	286	220	219	242	65	63	274	42	185	319	35	112	94	1171	110	252	173
FGRAMPH1_01G02207	173	120	162	166	113	133	142	138	121	192	934	268	337	1082	1192	1365	858	1402	1604	1135
FGRAMPH1_01G03165	475	969	413	815	1422	1306	1353	1200	2109	484	1373	1544	468	1256	787	1324	418	896	747	197
FGRAMPH1_01G04745	794	396	833	737	434	246	307	176	258	501	925	494	539	1264	977	1481	671	857	1263	1995
FGRAMPH1_01G12709	77	63	70	89	66	47	51	43	60	147	1472	454	104	178	283	914	671	260	1441	827
FGRAMPH1_01G03163	205	183	159	187	170	158	156	132	184	325	1496	400	312	997	1398	1469	941	1175	1514	1351
FGRAMPH1_01G10545	395	699	280	563	976	1029	889	1185	2032	475	932	1416	438	975	681	932	367	816	599	236
FGRAMPH1_01G14607	570	877	465	851	1163	1097	1088	1084	1970	428	707	1442	481	507	417	509	313	469	357	152
FGRAMPH1_01G14931	1040	1173	1108	1369	993	812	1064	798	1009	907	1433	1061	865	1340	1689	1590	1131	1210	1456	973
FGRAMPH1_01G01937	152	50	53	134	152	167	85	131	128	139	478	216	741	854	1228	1027	942	825	494	694
FGRAMPH1_01G28211	565	382	1864	713	217	65	170	58	51	179	38	121	86	105	123	54	74	51	76	90
FGRAMPH1_01G22569	20	28	43	29	6	9	5	5	8	23	75	17	86	63	1184	141	80	129	200	45
FGRAMPH1_01G14521	412	309	426	501	272	247	268	191	259	204	1490	397	348	1266	1210	1797	827	1123	1718	1197
FGRAMPH1_01G24787	28	16	63	31	18	14	10	10	25	38	388	110	66	358	1087	402	117	249	471	267
FGRAMPH1_01G20401	396	335	265	167	297	334	248	236	713	366	720	516	379	475	1222	1834	360	888	1243	913
FGRAMPH1_01G24269	100	137	152	150	65	85	56	79	56	92	1734	313	142	952	710	965	286	813	627	365
FGRAMPH1_01G13337	242	124	155	35	167	51	74	37	68	1395	40	144	93	87	74	250	18	54	53	85
FGRAMPH1_01G13931	1566	944	1702	951	496	225	235	160	192	128	64	204	254	99	206	78	401	111	229	574
FGRAMPH1_01G07355	170	179	91	109	191	363	443	395	427	329	597	331	160	1374	673	664	59	985	341	185
FGRAMPH1_01G26653	1118	488	1605	1667	447	134	260	36	100	15	3	164	124	27	25	8	48	23	6	16
FGRAMPH1_01G17763	347	651	321	543	1240	1226	1217	1069	1947	486	1561	1282	422	1367	1216	1464	688	1107	926	370
FGRAMPH1_01G06603	49	59	36	36	69	153	81	113	136	72	1301	331	63	1499	1138	1591	282	1476	1282	846
FGRAMPH1_01G00967	32	45	19	30	32	48	40	38	62	25	59	59	52	53	62	69	920	75	48	137
FGRAMPH1_01G07063	58	82	52	48	56	79	52	83	90	213	562	160	175	1011	876	1695	404	1234	1064	659
FGRAMPH1_01G21217	782	1017	699	1215	1052	550	1756	346	472	1020	64	585	287	88	87	64	15	103	78	57
FGRAMPH1_01G26189	176	116	985	409	41	34	51	35	24	269	957	193	140	526	749	1351	51	548	1608	196
FGRAMPH1_01G10971	437	235	450	803	249	135	349	78	63	145	548	159	211	478	427	743	582	660	1273	1188
FGRAMPH1_01G06523	105	99	63	100	142	230	147	249	210	198	631	267	118	1257	1114	1717	734	1114	1193	1092
FGRAMPH1_01G04629	410	725	277	572	905	965	872	1032	1862	370	584	1056	312	452	300	433	138	397	274	125
FGRAMPH1_01G07069	26	18	20	18	20	30	25	33	29	49	166	64	70	238	838	254	188	129	161	130
FGRAMPH1_01G22651	481	818	328	627	994	957	1002	1055	1901	429	547	1369	553	526	380	488	261	380	326	112
FGRAMPH1_01G14721	41	37	56	44	32	39	22	57	32	65	607	117	163	880	1112	1239	699	636	928	847
FGRAMPH1_01G15395	4	4	3	5	10	40	11	40	36	54	480	112	69	1118	640	617	224	1099	1104	418
FGRAMPH1_01G24411	70	66	62	60	64	54	59	38	53	44	543	64	44	339	329	691	122	357	452	937
FGRAMPH1_01G25913	1284	970	1746	1957	776	334	684	171	371	257	273	534	200	356	385	349	588	397	303	546
FGRAMPH1_01G22113	14	15	5	0	13	0	11	0	2	3	23	14	8	314	29	17	21	10	734	84
FGRAMPH1_01G03709	483	756	357	710	934	1172	883	1266	1854	421	938	1558	453	696	571	620	316	563	421	127
FGRAMPH1_01G20613	418	644	365	519	1011	1034	858	1155	1840	510	460	1575	552	981	783	667	459	828	560	254
FGRAMPH1_01G12227	720	20	1973	1731	159	23	66	36	15	37	3	61	25	23	8	5	99	7	2	4
FGRAMPH1_01G18907	614	599	1437	1836	440	505	693	177	63	393	323	259	212	341	649	639	203	1100	399	430
FGRAMPH1_01G25255	4	3	3	4	5	26	5	11	10	61	216	11	11	1108	359	168	76	262	151	174
FGRAMPH1_01G18401	198	47	88	124	109	94	71	79	66	224	1212	229	419	1164	735	1179	344	976	1036	638
FGRAMPH1_01G24389	279	301	403	455	150	199	128	191	144	227	679	255	76	466	133	1516	78	1380	233	123
FGRAMPH1_01G10191	6	2	3	0	19	0	11	0	1	1	0	1	1	1	2	1	703	3	9	2
FGRAMPH1_01G25677	100	140	31	63	64	42	19	76	81	377	34	258	105	1145	239	509	11	1409	113	723
FGRAMPH1_01G05955	112	87	57	91	79	106	127	43	57	121	99	112	111	992	417	257	1609	266	389	107
FGRAMPH1_01G00769	15	50	3	7	57	296	36	326	470	272	1094	942	794	651	996	618	632	630	751	1267
FGRAMPH1_01G10579	211	111	285	204	121	113	118	73	71	168	1135	102	152	973	749	1601	256	1183	1288	907
FGRAMPH1_01G03129	401	706	343	656	985	1022	941	1010	1841	402	1086	1322	467	829	458	1048	270	643	532	122
FGRAMPH1_01G28065	730	541	365	566	656	289	355	203	386	425	370	666	1095	299	262	281	437	252	630	573
FGRAMPH1_01G01601	85	88	89	84	66	134	57	207	139	228	1616	300	298	1350	1339	1115	487	1429	1363	946
FGRAMPH1_01G05953	240	238	219	241	191	191	179	117	171	97	324	231	224	428	1061	388	900	397	702	576
FGRAMPH1_01G22505	195	215	122	165	212	129	164	79	136	71	929	168	96	1013	686	1641	367	582	1058	692
FGRAMPH1_01G07619	263	258	285	339	171	242	194	228	206	195	783	250	300	672	446	1617	203	580	810	580
FGRAMPH1_01G02161	1066	1234	1440	1993	1044	653	932	609	1233	137	67	577	271	25	81	40	105	33	68	35
FGRAMPH1_01G22135	802	1722	765	506	1127	813	954	398	1232	767	715	1278	445	522	1148	453	426	763	876	673
FGRAMPH1_01G23415	736	604	1589	1041	155	52	118	74	65	187	53	166	182	49	30	66	67	49	49	63
FGRAMPH1_01G14231	285	242	274	366	243	194	229	160	183	257	160	304	405	538	812	1717	942	926	996	1124
FGRAMPH1_01G18431	154	145	200	229	130	164	139	187	153	216	774	212	278	1096	1198	1704	321	1097	1181	779
FGRAMPH1_01G05457	156	156	83	138	455	255	386	74	214	717	89	770	486	33	103	48	199	53	42	58
FGRAMPH1_01G14457	52	98	83	64	76	89	59	137	110	159	1157	183	318	1262	1396	1300	260	1103	813	428
FGRAMPH1_01G09057	118	144	284	276	29	96	74	34	121	103	26	739	17	343	231	54	32	134	56	32
FGRAMPH1_01G26047	1778	1268	1805	1515	793	506	624	346	691	627	493	744	657	373	868	478	377	427	477	326
FGRAMPH1_01G06905	863	237	578	1097	690	721	682	334	192	792	666	808	1289	641	689	916	861	783	924	675
FGRAMPH1_01G09859	746	347	774	671	551	160	262	56	255	1100	560	430	713	772	555	529	560	793	976	978
FGRAMPH1_01G22337	212	123	66	137	209	209	277	156	153	295	695	236	132	1395	550	780	233	774	766	257
FGRAMPH1_01G27629	36	20	84	68	16	23	15	22	49	36	1094	107	93	729	1443	1059	132	536	962	719
FGRAMPH1_01G19545	18	9	31	13	42	23	9	12	3	215	13	6	70	88	105	62	1478	322	57	54
FGRAMPH1_01G09781	352	222	341	311	227	182	155	89	119	142	691	237	90	344	787	545	1369	476	925	1307
FGRAMPH1_01G10175	345	249	223	205	264	273	255	149	210	236	504	277	335	507	494	1322	337	835	1070	689
FGRAMPH1_01G08115	0	0	0	0	0	0	3	0	0	0	479	5	2	414	345	622	335	136	1056	665
FGRAMPH1_01G25995	872	402	532	981	675	561	618	225	365	598	88	880	1485	213	270	183	909	192	160	342
FGRAMPH1_01G13749	52	64	50	26	47	46	48	40	55	45	777	66	82	1069	981	617	160	469	562	261
FGRAMPH1_01G03285	757	563	1752	1305	505	143	438	75	97	35	6	49	48	9	21	11	168	14	12	60
FGRAMPH1_01G14149	6	105	8	6	30	39	53	58	74	29	78	125	12	114	132	167	24	1236	214	13
FGRAMPH1_01G21219	941	1344	1013	1598	789	340	1526	321	326	530	68	366	135	38	78	53	11	80	82	45
FGRAMPH1_01G07007	293	265	235	217	170	114	208	129	192	283	396	259	387	693	481	868	168	1085	724	688
FGRAMPH1_01G05055	71	58	85	112	47	64	47	55	66	82	109	103	207	199	763	64	826	95	253	163
FGRAMPH1_01G03247	69	90	52	88	136	237	156	238	86	205	1310	232	149	1127	688	1810	211	1087	1059	392
FGRAMPH1_01G23683	31	42	18	18	91	174	64	108	366	336	388	1003	481	349	382	894	198	383	434	97
FGRAMPH1_01G05985	461	739	343	683	861	899	808	1035	1648	374	1020	1298	461	715	509	810	321	658	499	159
FGRAMPH1_01G06027	15	13	11	7	20	19	9	16	23	31	232	34	63	201	717	387	1302	429	700	565
FGRAMPH1_01G25915	844	823	1648	1418	790	260	604	90	238	83	76	211	83	37	51	61	129	28	34	114
FGRAMPH1_01G06101	408	691	338	620	833	913	785	937	1682	401	701	1284	433	543	353	471	242	440	288	117
FGRAMPH1_01G22543	932	1224	1192	1711	1492	848	1232	473	809	99	327	594	405	179	261	246	534	177	250	165
FGRAMPH1_01G06713	434	685	328	623	863	876	778	993	1643	458	1179	1520	615	1277	876	1144	520	982	711	274
FGRAMPH1_01G14019	1	0	0	2	1	12	3	7	2	6	669	2	5	846	449	1262	65	932	807	336
FGRAMPH1_01G05077	28	13	17	16	18	18	16	15	8	14	176	50	70	311	805	172	58	131	501	97
FGRAMPH1_01G16217	180	312	86	4	99	13	5	19	4	100	2	23	1167	35	28	18	22	145	6	195
FGRAMPH1_01G26379	101	40	133	93	6	7	19	5	22	27	123	49	348	49	714	87	17	187	97	20
FGRAMPH1_01G06469	169	271	186	319	246	151	244	152	320	29	260	209	97	508	817	193	137	83	166	55
FGRAMPH1_01G09691	35	22	53	36	27	36	29	30	21	46	410	31	35	417	327	529	155	398	1074	306
FGRAMPH1_01G06705	115	81	159	121	36	48	30	71	43	104	349	76	165	308	1053	503	289	401	404	336
FGRAMPH1_01G02265	131	47	331	170	25	29	26	28	16	87	382	52	166	188	1079	359	149	301	442	277
FGRAMPH1_01G19761	116	95	156	177	88	45	45	38	58	38	991	56	84	242	1017	736	356	308	685	596
FGRAMPH1_01G26671	24	34	25	24	30	70	46	64	83	72	461	51	97	73	316	469	26	551	1202	632
FGRAMPH1_01G22985	73	66	86	77	60	82	63	59	83	109	1477	158	154	1085	904	1815	288	1211	1552	578
FGRAMPH1_01G14573	1253	875	940	1543	609	212	609	158	428	94	55	560	250	96	122	60	592	146	89	86
FGRAMPH1_01G18775	11	43	14	10	26	15	11	42	40	64	392	34	9	1044	208	341	4	545	68	10
FGRAMPH1_01G06055	553	1081	866	1293	1481	1525	1436	1210	1721	403	84	1152	566	75	109	63	337	73	71	50
FGRAMPH1_01G20565	717	1146	1557	1627	532	988	706	1068	770	351	52	1035	636	888	322	763	399	374	589	163
FGRAMPH1_01G15927	107	121	45	23	224	325	117	211	42	91	70	285	42	41	31	228	53	89	762	356
FGRAMPH1_01G04535	197	144	195	181	283	317	299	182	312	541	363	359	583	379	331	1569	178	325	603	330
FGRAMPH1_01G17069	217	182	275	176	179	121	112	213	59	236	67	143	201	137	85	72	863	187	59	184
FGRAMPH1_01G19369	59	56	75	87	42	50	43	51	23	107	1082	89	141	290	494	1369	272	897	1308	764
FGRAMPH1_01G10123	143	102	115	96	81	42	54	39	112	40	138	287	199	217	860	196	227	105	274	115
FGRAMPH1_01G15193	1241	1227	1636	1302	802	579	824	418	639	586	271	534	727	231	299	320	205	262	242	235
FGRAMPH1_01G22735	65	39	53	23	53	63	35	58	119	463	352	145	132	1204	549	1457	243	629	573	580
FGRAMPH1_01G02667	28	23	25	21	54	94	47	89	46	375	683	120	135	967	742	852	183	1104	877	925
FGRAMPH1_01G01971	115	82	167	107	52	93	69	113	122	131	1302	203	89	584	913	1393	186	652	1473	623
FGRAMPH1_01G25705	88	239	24	5	195	16	91	16	384	181	3	706	203	149	126	29	176	9	68	125
FGRAMPH1_01G06213	387	750	287	593	992	985	942	1035	1690	386	786	1255	447	909	501	787	307	671	500	158
FGRAMPH1_01G12849	4	10	1	1	26	15	19	13	66	43	588	60	137	91	715	279	1178	75	726	654
FGRAMPH1_01G04841	384	202	1611	156	285	91	158	36	22	46	1178	30	54	73	59	189	100	88	81	200
FGRAMPH1_01G04289	19	7	68	22	8	7	12	13	46	22	30	124	248	141	1124	11	59	13	4	1
FGRAMPH1_01G15339	651	47	25	288	432	268	85	74	175	113	98	423	751	37	124	93	761	107	85	89
FGRAMPH1_01G06777	134	127	142	184	153	159	167	143	149	177	1418	196	203	1111	1088	1740	426	1080	1217	768
FGRAMPH1_01G05485	956	670	787	605	1102	791	740	1034	1276	849	507	882	586	1259	715	1219	549	827	941	457
FGRAMPH1_01G16193	824	1072	1228	711	568	178	357	76	306	662	1100	212	438	327	357	575	477	87	914	334
FGRAMPH1_01G16957	97	130	109	88	152	127	123	74	189	216	372	879	202	222	390	444	436	255	542	292
FGRAMPH1_01G10975	587	450	243	197	589	609	337	366	1204	1339	285	917	465	473	969	1510	283	935	766	932
FGRAMPH1_01G03941	52	49	53	69	56	67	49	46	50	79	1269	123	112	1103	1127	1753	682	1039	1463	1019
FGRAMPH1_01G05769	15	13	10	9	25	21	21	19	20	22	65	47	39	179	460	97	342	177	666	68
FGRAMPH1_01G27805	1	1	0	0	1	5	3	1	2	3	4	3	249	9	34	9	711	34	28	90
FGRAMPH1_01G27467	1112	1153	832	903	1196	970	917	1122	1657	487	1452	1044	935	508	625	663	407	577	915	384
FGRAMPH1_01G12903	1073	876	1297	1221	883	126	429	49	267	351	38	417	106	23	19	18	228	11	23	48
FGRAMPH1_01G24995	25	53	27	43	80	70	52	73	122	42	37	66	125	75	266	41	1307	59	153	64
FGRAMPH1_01G10787	26	26	30	23	38	44	54	10	21	35	149	33	81	1156	359	564	100	281	496	161
FGRAMPH1_01G01175	167	84	228	233	100	67	92	54	67	65	170	199	279	280	831	219	281	168	172	107
FGRAMPH1_01G17957	565	747	704	472	209	194	152	112	142	692	1523	290	614	537	516	1338	232	333	1064	1020
FGRAMPH1_01G01165	363	333	340	418	339	262	298	255	395	212	1397	565	315	1286	1419	1666	848	1271	1501	1080
FGRAMPH1_01G26231	16	21	21	20	14	16	22	16	19	24	184	50	32	468	717	205	26	96	197	80
FGRAMPH1_01G24165	298	645	289	556	949	931	909	850	1463	368	1125	1094	383	1311	878	1414	518	982	816	276
FGRAMPH1_01G14773	6	10	6	28	8	21	5	29	8	71	65	31	12	27	692	33	136	97	66	25
FGRAMPH1_01G04837	241	160	240	275	153	138	181	89	116	343	446	341	295	499	515	707	954	738	862	949
FGRAMPH1_01G26791	558	428	506	649	253	127	193	185	263	328	810	359	236	937	609	1339	310	849	906	505
FGRAMPH1_01G06009	207	383	120	232	585	720	575	824	1477	322	357	963	305	378	379	331	277	431	265	118
FGRAMPH1_01G26617	634	923	416	693	775	580	638	576	1507	124	6	652	458	12	54	6	104	14	13	32
FGRAMPH1_01G10189	1032	859	1425	1548	633	237	543	204	588	61	25	246	152	21	24	10	88	16	16	17
FGRAMPH1_01G13777	24	1	30	24	11	18	31	84	5	11	152	18	8	43	21	112	969	139	282	3
FGRAMPH1_01G20509	3	3	1	1	10	8	5	2	9	37	624	37	107	377	540	1113	170	434	793	238
FGRAMPH1_01G10737	57	35	67	18	34	17	33	15	17	36	1485	23	38	40	59	50	19	122	31	94
FGRAMPH1_01G05963	3	3	3	2	13	17	6	8	8	9	503	29	29	868	753	540	799	523	706	615
FGRAMPH1_01G01311	146	97	112	125	93	122	98	127	175	504	480	247	180	862	663	868	100	1003	777	424
FGRAMPH1_01G07025	289	254	187	177	198	256	145	216	162	454	1074	225	611	781	852	1267	446	847	1296	1067
FGRAMPH1_01G07637	6	10	5	8	7	18	10	13	14	39	637	40	72	770	485	1375	244	397	1215	722
FGRAMPH1_01G02853	18	22	15	15	33	18	28	15	19	46	1075	51	45	1199	807	1291	203	1082	931	1181
FGRAMPH1_01G25977	280	191	300	316	120	43	92	27	59	1021	92	111	459	99	44	35	65	58	51	344
FGRAMPH1_01G22561	284	572	336	711	256	139	457	178	120	366	378	381	175	576	191	1288	27	527	373	106
FGRAMPH1_01G20501	156	151	137	165	139	191	125	158	196	226	335	251	317	585	679	1175	1097	905	860	626
FGRAMPH1_01G10201	308	252	344	282	257	178	174	158	194	234	419	280	328	416	923	464	403	333	506	533
FGRAMPH1_01G18897	354	208	406	190	264	169	215	115	180	873	105	728	492	163	315	215	828	408	193	482
FGRAMPH1_01G09663	201	212	58	57	338	126	183	247	308	677	30	509	650	663	102	48	22	112	47	38
FGRAMPH1_01G19623	1309	1114	1336	1477	961	566	700	659	1213	315	191	860	665	163	315	272	1019	511	415	290
FGRAMPH1_01G16627	437	683	423	562	1025	1015	898	894	1575	428	1102	1095	405	695	673	960	421	639	743	270
FGRAMPH1_01G10581	185	202	206	206	243	212	201	146	200	160	1052	248	117	722	531	1203	218	778	1327	800
FGRAMPH1_01G00849	17	26	25	25	41	39	77	33	27	81	153	33	66	1120	282	522	34	436	227	89
FGRAMPH1_01G08323	264	145	221	163	142	91	102	74	87	106	813	101	106	543	393	1319	282	420	819	460
FGRAMPH1_01G26457	68	52	44	51	65	80	79	69	83	136	554	168	99	235	303	813	82	195	471	226
FGRAMPH1_01G04709	802	756	1075	1464	617	374	615	278	613	178	52	377	703	67	133	34	334	86	62	84
FGRAMPH1_01G06647	209	271	296	317	620	767	786	577	611	562	815	623	1110	422	1180	1111	1251	947	1146	522
FGRAMPH1_01G00583	154	110	86	140	108	73	59	73	99	44	641	359	66	299	302	511	313	397	1240	713
FGRAMPH1_01G00839	62	50	60	67	45	51	48	44	50	71	403	57	78	343	935	489	142	378	440	324
FGRAMPH1_01G24363	271	302	176	236	296	228	237	263	415	91	1066	684	186	753	419	900	526	638	969	238
FGRAMPH1_01G18233	158	142	95	152	98	120	110	155	176	75	397	191	139	741	739	420	253	379	700	404
FGRAMPH1_01G01415	55	36	77	59	33	20	43	20	21	20	171	84	56	118	402	196	195	159	687	161
FGRAMPH1_01G09465	2	5	1	3	2	6	3	7	2	90	29	8	658	55	65	48	12	339	163	109
FGRAMPH1_01G15591	7	15	296	5	8	3	5	3	0	9	1562	0	36	3	5	6	3	3	5	19
FGRAMPH1_01G09601	193	56	108	123	134	60	124	34	48	150	35	126	504	65	119	61	780	149	72	115
FGRAMPH1_01G06141	1063	991	1147	1478	861	477	799	406	877	81	25	520	413	10	30	15	91	16	30	40
FGRAMPH1_01G02819	810	820	925	1516	553	241	544	174	486	39	2	277	253	7	26	2	44	7	5	15
FGRAMPH1_01G03793	501	361	538	362	330	217	241	165	292	304	828	443	488	297	865	458	479	198	564	680
FGRAMPH1_01G20139	909	577	1406	1297	201	79	232	48	108	147	47	187	395	52	56	48	152	32	46	83
FGRAMPH1_01G10513	273	299	235	305	266	271	259	294	436	270	1051	464	416	1135	1010	1418	437	971	1018	767
FGRAMPH1_01G24731	668	1003	713	1099	819	768	827	687	1413	294	43	1053	632	62	164	41	223	92	78	90
FGRAMPH1_01G01985	212	179	213	235	167	161	183	157	201	225	1083	247	155	1065	828	1269	308	901	1138	711
FGRAMPH1_01G11585	361	203	141	494	622	768	638	746	547	577	35	622	711	14	131	50	473	40	81	61
FGRAMPH1_01G00729	294	230	319	284	195	141	156	97	160	187	994	217	125	418	918	633	241	312	811	866
FGRAMPH1_01G25409	16	10	20	28	56	98	76	97	41	41	286	58	63	240	392	245	93	859	671	303
FGRAMPH1_01G20391	19	20	9	15	70	137	88	44	10	66	381	35	85	587	436	1188	320	789	449	335
FGRAMPH1_01G14803	52	59	25	35	114	208	119	113	131	174	443	303	127	425	710	1299	501	557	983	954
FGRAMPH1_01G05355	14	1	0	2	31	5	34	3	5	270	941	34	303	606	564	588	845	555	1305	857
FGRAMPH1_01G01945	1	9	1	1	16	3	3	1	26	115	21	97	133	726	356	121	9	542	51	5
FGRAMPH1_01G03063	453	643	366	629	750	658	626	687	1292	279	336	855	251	271	273	257	201	218	160	74
FGRAMPH1_01G15589	4	1	2	0	31	0	28	1	0	5	10	0	2	1	10	4	524	5	35	1
FGRAMPH1_01G27737	46	44	28	32	43	63	32	88	54	92	825	136	120	653	711	1067	545	963	1219	607
FGRAMPH1_01G02529	657	1046	682	1138	840	840	822	902	1355	236	22	796	258	25	32	11	96	22	18	15
FGRAMPH1_01G21179	393	556	955	887	557	199	1193	257	349	112	39	200	18	15	20	9	2	12	17	7
FGRAMPH1_01G17615	870	650	608	1200	531	240	1180	115	249	68	6	192	452	13	27	28	171	16	23	47
FGRAMPH1_01G06969	2	2	2	4	10	4	5	3	7	10	854	51	35	570	1076	1030	561	419	753	713
FGRAMPH1_01G12233	6	2	10	3	4	0	1	2	6	2	1	14	60	129	538	1	30	0	0	0
FGRAMPH1_01G09575	274	93	331	179	112	89	68	63	71	184	1356	174	314	727	887	1123	496	520	1203	927
FGRAMPH1_01G03335	17	31	33	32	15	21	15	36	13	66	244	57	103	441	547	498	152	379	943	861
FGRAMPH1_01G15725	705	900	324	45	63	77	45	3	20	47	1	28	384	69	3	5	24	2	24	22
FGRAMPH1_01G26677	12	20	16	12	13	60	19	77	18	154	1183	50	64	576	541	855	72	461	1130	1130
FGRAMPH1_01G04529	1107	1177	1011	1501	1082	622	1001	565	1245	136	26	762	491	17	52	15	124	28	20	43
FGRAMPH1_01G09065	41	36	40	32	50	65	43	76	34	98	621	202	27	890	376	462	22	246	702	87
FGRAMPH1_01G05025	339	202	343	295	224	182	175	123	209	195	1129	386	339	782	750	996	410	1043	1035	563
FGRAMPH1_01G12575	95	59	80	50	98	106	88	105	424	97	544	367	448	518	943	532	347	841	583	202
FGRAMPH1_01G09373	37	72	26	28	19	25	12	35	6	126	58	109	92	190	31	26	42	168	603	453
FGRAMPH1_01G20719	186	60	97	108	150	63	63	35	131	749	288	226	272	482	533	717	535	761	534	818
FGRAMPH1_01G27691	770	492	1024	1347	319	243	323	183	220	76	25	227	133	54	49	30	142	37	37	67
FGRAMPH1_01G04149	4	9	2	45	10	11	5	5	6	45	118	9	434	133	132	96	145	329	353	996
FGRAMPH1_01G06339	21	3	69	38	22	257	512	334	10	36	33	223	166	197	171	76	19	64	70	3
FGRAMPH1_01G27585	89	90	67	80	91	126	104	141	155	170	1001	189	171	1241	760	1054	215	835	801	505
FGRAMPH1_01G22849	192	183	71	99	220	369	181	305	570	161	299	614	246	449	806	572	67	878	223	258
FGRAMPH1_01G19083	28	24	29	50	32	20	32	9	16	18	97	41	91	55	650	95	142	67	184	128
FGRAMPH1_01G02665	95	10	66	69	75	33	53	17	8	79	242	12	30	180	108	439	534	312	105	106
FGRAMPH1_01G14677	743	230	951	1411	330	86	272	122	83	96	11	122	275	60	29	28	60	50	30	15
FGRAMPH1_01G12631	57	65	36	32	269	317	167	296	431	420	87	494	510	470	263	182	620	103	267	106
FGRAMPH1_01G13185	742	1421	662	947	848	587	823	563	719	168	26	815	374	53	128	40	353	195	315	259
FGRAMPH1_01G21749	62	197	212	116	63	69	124	36	4	8	212	46	2	152	168	340	638	191	305	41
FGRAMPH1_01G09997	35	31	40	37	46	36	41	36	49	42	312	216	72	561	740	666	340	615	940	400
FGRAMPH1_01G06235	155	158	127	186	140	175	132	183	165	174	74	316	242	423	595	756	583	807	650	1081
FGRAMPH1_01G23687	0	0	0	0	0	3	0	1	1	1	243	16	16	102	349	211	952	928	573	941
FGRAMPH1_01G19507	29	31	42	21	16	14	19	16	9	581	48	39	13	39	64	41	5	162	17	13
FGRAMPH1_01G10521	442	354	626	590	258	245	280	179	275	305	701	453	253	719	796	1071	572	1009	827	450
FGRAMPH1_01G05577	481	681	306	207	407	296	462	263	408	487	434	376	225	931	374	725	7	797	338	176
FGRAMPH1_01G05037	63	51	48	50	48	55	28	28	56	29	460	54	27	89	625	529	94	216	531	153
FGRAMPH1_01G02969	388	271	1157	687	150	90	160	65	144	175	38	118	122	34	33	24	115	20	29	48
FGRAMPH1_01G27039	235	227	185	220	196	115	148	73	176	129	304	115	208	309	248	448	380	511	763	393
FGRAMPH1_01G18695	127	69	80	137	217	66	97	33	56	108	126	81	451	147	247	103	1050	134	280	328
FGRAMPH1_01G13685	549	210	500	1334	381	87	213	165	122	71	1	132	51	3	3	1	15	2	2	7
FGRAMPH1_01G07997	112	150	200	90	41	35	50	57	42	120	517	33	73	416	625	165	109	147	369	128
FGRAMPH1_01G18381	156	111	129	152	91	115	80	93	153	104	627	168	92	554	580	1125	455	625	900	742
FGRAMPH1_01G13733	72	99	57	42	128	76	116	80	140	43	682	119	38	784	1017	1226	639	1016	973	692
FGRAMPH1_01G07767	238	172	153	178	166	197	117	74	104	78	856	241	47	299	371	359	546	349	437	1304
FGRAMPH1_01G11643	34	42	55	83	67	113	215	161	50	92	1253	126	41	819	443	1027	26	852	570	86
FGRAMPH1_01G06205	161	97	449	285	64	80	53	80	70	640	1054	299	353	376	711	962	250	851	852	711
FGRAMPH1_01G19395	1	4	1	1	24	81	18	28	14	55	1195	120	58	380	366	952	36	554	572	113
FGRAMPH1_01G04877	4	8	5	11	4	10	2	6	3	40	548	34	11	339	780	1025	399	939	650	695
FGRAMPH1_01G24315	4	2	2	0	16	0	21	1	1	1	1	1	1	1	6	4	478	7	21	1
FGRAMPH1_01G09579	4	9	31	19	5	9	4	4	5	59	690	27	17	213	826	767	106	215	493	212
FGRAMPH1_01G21909	0	11	0	0	1	1	1	0	0	2	312	7	0	1137	166	37	22	239	37	5
FGRAMPH1_01G21651	1	2	33	0	0	0	0	1	0	0	1248	0	2	0	0	0	0	0	0	2
FGRAMPH1_01G10819	186	161	168	158	121	82	92	58	115	186	1071	261	188	808	825	847	484	700	820	955
FGRAMPH1_01G24791	37	24	65	58	16	24	16	15	25	33	377	50	74	244	827	446	174	268	383	154
FGRAMPH1_01G11061	534	465	971	1110	108	80	168	51	38	34	3	63	163	9	6	4	66	6	10	10
FGRAMPH1_01G25691	35	125	11	2	30	9	9	6	304	96	8	348	61	214	474	76	267	14	119	214
FGRAMPH1_01G19781	437	369	542	773	599	690	760	487	627	196	27	780	446	120	218	47	344	56	63	172
FGRAMPH1_01G08679	611	475	646	641	265	226	422	304	462	248	19	715	503	38	21	52	3	29	51	133
FGRAMPH1_01G04033	191	231	216	204	221	162	172	158	231	162	469	225	201	869	966	585	303	475	557	343
FGRAMPH1_01G03259	57	62	32	56	52	71	57	62	103	44	577	197	116	566	636	322	319	220	506	124
FGRAMPH1_01G16631	138	125	153	175	116	91	128	69	95	227	595	204	133	630	257	1032	374	411	453	348
FGRAMPH1_01G15573	5	8	5	5	15	34	11	17	12	48	315	46	103	597	508	973	515	507	477	303
FGRAMPH1_01G24673	1014	933	1172	1303	804	407	844	316	779	52	2	329	369	7	50	4	48	12	13	39
FGRAMPH1_01G26081	21	22	20	21	35	26	16	20	21	17	9	26	178	14	612	10	44	9	12	10
FGRAMPH1_01G23007	746	959	929	1252	990	490	897	356	758	71	37	442	238	20	38	22	67	21	16	25
FGRAMPH1_01G10789	274	240	296	259	280	194	203	145	220	160	393	250	244	633	494	745	1045	669	597	767
FGRAMPH1_01G06587	94	92	114	70	98	149	95	150	123	208	877	193	103	781	544	981	136	648	917	585
FGRAMPH1_01G26277	669	412	526	559	565	494	463	494	415	321	63	689	1102	134	205	69	442	85	92	117
FGRAMPH1_01G22869	124	125	96	129	89	115	101	51	98	61	1132	235	223	619	553	816	221	731	697	370
FGRAMPH1_01G14929	578	924	729	880	951	650	1052	511	632	405	469	594	335	464	391	622	370	324	493	390
FGRAMPH1_01G27357	15	16	20	22	23	29	26	17	25	41	1114	41	61	259	439	1162	74	345	1013	682
FGRAMPH1_01G03139	29	34	110	30	11	50	15	36	9	93	346	21	54	193	576	530	56	460	613	286
FGRAMPH1_01G16553	461	215	1096	639	145	59	119	33	40	109	55	43	157	30	24	19	42	9	43	38
FGRAMPH1_01G27131	53	33	30	34	61	59	31	49	28	95	272	61	72	183	250	299	674	259	366	470
FGRAMPH1_01G00505	13	9	21	12	7	12	5	12	8	30	931	30	36	379	692	1020	167	595	790	463
FGRAMPH1_01G28193	284	299	400	908	291	157	545	164	48	74	6	238	298	7	10	6	96	9	12	27
FGRAMPH1_01G08341	42	32	56	42	21	33	19	56	15	137	630	51	100	426	825	917	215	790	811	783
FGRAMPH1_01G26109	876	1077	648	1190	836	522	894	487	804	457	128	729	547	158	202	194	282	202	244	171
FGRAMPH1_01G02671	24	17	36	23	14	21	8	28	13	88	1242	52	68	615	937	959	136	704	992	673
FGRAMPH1_01G20357	143	65	129	96	103	95	63	87	157	162	122	144	211	101	206	203	983	199	156	304
FGRAMPH1_01G22625	278	239	403	382	287	203	312	146	238	128	404	245	79	699	518	752	202	923	563	282
FGRAMPH1_01G11697	37	42	28	36	40	55	68	46	98	67	217	239	64	616	425	597	154	746	288	278
FGRAMPH1_01G19069	242	432	182	336	679	692	585	684	1222	247	188	779	226	210	152	147	136	143	101	57
FGRAMPH1_01G16259	36	210	200	313	430	353	452	21	188	12	72	94	823	2	4	7	54	79	75	152
FGRAMPH1_01G02923	39	65	24	36	43	22	34	16	30	21	38	48	49	256	229	55	504	77	461	61
FGRAMPH1_01G20773	902	935	888	1242	782	441	726	405	903	109	63	663	376	37	51	56	95	43	60	35
FGRAMPH1_01G27803	1	2	1	1	2	7	3	3	4	8	7	5	270	16	31	11	514	38	34	70
FGRAMPH1_01G16791	827	836	897	1204	1006	385	889	273	612	51	12	359	173	14	26	7	46	14	9	19
FGRAMPH1_01G05757	9	7	3	1	1	3	2	1	34	3	273	4	298	50	884	181	23	19	22	29
FGRAMPH1_01G24357	876	675	989	1261	275	92	416	63	153	47	31	140	135	22	28	25	19	31	28	34
FGRAMPH1_01G15569	0	0	0	0	1	5	1	1	1	3	13	2	34	11	79	20	955	62	65	567
FGRAMPH1_01G06555	161	198	141	163	119	96	143	86	105	84	518	129	96	279	197	712	142	224	592	365
FGRAMPH1_01G09745	27	12	33	22	11	29	19	38	17	52	1014	33	92	393	491	842	174	465	736	298
FGRAMPH1_01G06461	211	175	218	178	141	115	133	75	115	191	480	244	187	441	583	674	330	544	510	813
FGRAMPH1_01G23319	271	358	513	471	311	205	290	224	144	352	301	302	431	291	561	598	802	497	548	367
FGRAMPH1_01G18269	275	187	606	650	216	116	257	23	41	163	257	123	172	303	741	340	1065	385	501	381
FGRAMPH1_01G17001	265	126	303	247	146	52	102	31	32	99	289	70	86	256	253	504	758	307	415	578
FGRAMPH1_01G22453	18	23	16	22	33	32	29	33	45	31	161	27	60	325	429	247	940	236	242	314
FGRAMPH1_01G24683	67	53	85	68	38	72	38	92	75	114	377	81	101	508	333	962	114	483	439	450
FGRAMPH1_01G20847	554	256	1063	690	100	49	85	34	41	49	70	96	142	121	87	81	48	101	85	73
FGRAMPH1_01G04077	325	178	181	192	508	303	748	675	245	570	41	517	422	163	64	96	139	150	131	203
FGRAMPH1_01G01717	780	588	609	511	312	94	163	73	60	30	20	54	13	23	28	58	78	33	114	121
FGRAMPH1_01G18015	2	3	1	1	4	11	4	5	7	5	6	6	11	7	13	15	498	8	19	24
FGRAMPH1_01G03497	419	282	310	295	255	266	272	306	390	305	24	367	749	27	103	31	294	56	56	76
FGRAMPH1_01G24409	149	111	132	152	115	87	95	40	78	90	446	237	85	343	384	735	201	488	412	669
FGRAMPH1_01G25321	3	5	6	12	2	8	4	21	2	22	653	20	4	572	497	346	6	1092	443	39
FGRAMPH1_01G12245	697	1023	616	858	1003	457	744	225	629	148	63	562	270	96	229	61	619	156	74	94
FGRAMPH1_01G10719	253	174	435	216	66	80	92	46	40	101	236	31	165	60	498	259	53	473	590	279
FGRAMPH1_01G10541	213	416	194	316	571	701	609	758	1191	296	465	890	323	457	379	435	241	395	290	121
FGRAMPH1_01G27225	453	619	708	1164	478	530	440	588	423	83	24	270	105	71	42	23	38	27	21	48
FGRAMPH1_01G20153	794	1007	788	1204	944	554	968	494	1018	135	12	757	472	16	53	15	109	23	18	34
FGRAMPH1_01G27027	41	10	70	5	23	20	29	18	22	35	262	47	72	267	203	178	443	408	561	485
FGRAMPH1_01G07777	751	873	711	1175	665	358	658	361	694	71	3	407	237	7	25	4	45	10	6	18
FGRAMPH1_01G03899	3	10	3	4	6	30	6	57	66	56	734	52	58	655	458	718	14	879	752	679
FGRAMPH1_01G27377	442	650	793	1107	540	608	504	464	332	75	8	372	300	55	34	14	92	16	21	33
FGRAMPH1_01G20511	1	1	0	0	1	4	1	1	3	13	969	14	30	550	559	1043	116	495	756	366
FGRAMPH1_01G20849	802	910	789	1212	812	445	825	405	904	102	29	618	416	20	46	18	113	22	19	33
FGRAMPH1_01G19381	20	9	8	29	32	210	36	206	31	245	571	108	238	820	571	1019	193	580	687	250
FGRAMPH1_01G17879	418	400	414	501	378	292	347	259	582	158	1036	376	236	476	313	816	147	466	857	259
FGRAMPH1_01G10089	71	62	38	46	76	80	54	66	123	69	608	116	118	744	870	1105	573	593	634	605
FGRAMPH1_01G17553	228	172	91	205	197	145	178	40	302	185	320	650	156	262	314	235	768	398	245	231
FGRAMPH1_01G01241	367	273	70	309	327	327	308	248	367	382	32	634	380	56	60	41	496	48	54	73
FGRAMPH1_01G15113	15	10	28	18	14	31	12	29	41	51	206	27	36	728	238	392	128	816	647	315
FGRAMPH1_01G07679	686	529	938	784	468	295	471	534	219	632	27	561	534	61	45	45	530	72	48	113
FGRAMPH1_01G11655	267	776	488	211	201	13	342	20	19	46	0	90	255	3	6	0	3	3	3	8
FGRAMPH1_01G05593	297	519	230	191	154	989	306	87	14	64	18	24	44	16	40	57	212	168	289	99
FGRAMPH1_01G09985	418	415	277	404	511	249	406	126	333	498	285	375	450	289	279	464	115	464	286	324
FGRAMPH1_01G04747	18	24	13	12	22	35	19	30	36	44	704	43	39	614	777	1066	386	476	632	592
FGRAMPH1_01G03245	532	298	297	623	674	466	527	325	523	408	160	791	118	287	191	387	159	133	64	84
FGRAMPH1_01G24595	799	482	1154	932	386	207	350	166	291	74	12	192	113	21	54	21	81	48	31	73
FGRAMPH1_01G10249	923	539	782	667	507	318	450	172	228	167	68	281	337	77	115	170	654	115	186	295
FGRAMPH1_01G24993	3	3	3	2	4	6	5	9	7	24	8	11	12	24	17	16	433	21	13	18
FGRAMPH1_01G01797	106	94	239	179	61	84	64	98	138	170	165	174	285	253	290	415	107	420	792	247
FGRAMPH1_01G01213	895	979	1168	1149	516	264	480	291	537	177	293	386	261	360	209	294	71	212	236	94
FGRAMPH1_01G12525	3	8	12	6	34	124	9	46	20	12	685	21	54	970	887	477	250	614	836	531
FGRAMPH1_01G11727	23	19	12	16	37	37	33	27	46	54	222	117	159	213	463	231	926	340	627	253
FGRAMPH1_01G18989	132	13	37	107	28	56	107	385	14	747	2	256	787	14	13	8	7	29	13	28
FGRAMPH1_01G02141	278	184	414	270	201	246	205	198	215	139	320	139	88	179	171	762	28	269	474	341
FGRAMPH1_01G04921	3	16	3	1	21	9	35	1	18	4	11	84	19	10	132	15	818	68	19	38
FGRAMPH1_01G12417	202	111	1015	248	244	153	320	166	38	134	10	19	192	76	16	21	313	84	48	15
FGRAMPH1_01G15109	195	131	182	246	98	135	97	86	129	41	318	135	189	494	138	380	204	666	752	794
FGRAMPH1_01G24201	27	16	15	25	11	32	23	50	25	76	334	32	36	796	573	701	60	766	483	300
FGRAMPH1_01G26455	155	53	188	87	61	84	112	86	38	186	518	165	167	203	290	609	112	204	373	279
FGRAMPH1_01G16693	558	604	300	802	881	347	796	270	348	55	498	414	156	334	93	887	52	94	118	38
FGRAMPH1_01G23433	91	54	76	71	76	83	88	66	65	111	1042	115	126	814	707	993	371	914	902	888
FGRAMPH1_01G05131	74	51	121	17	17	6	14	4	6	18	1088	2	69	6	29	6	1	5	41	89
FGRAMPH1_01G18151	964	583	995	1076	693	452	591	314	448	244	536	376	296	558	499	873	225	546	462	362
FGRAMPH1_01G14067	112	111	62	62	96	87	157	162	170	260	144	171	79	697	346	275	11	483	78	57
FGRAMPH1_01G10587	57	50	22	26	89	153	80	164	88	178	512	231	54	586	844	927	187	715	582	383
FGRAMPH1_01G26717	97	70	100	122	60	50	52	49	68	56	407	326	38	78	132	342	121	153	584	842
FGRAMPH1_01G09901	2	2	2	2	3	8	2	8	6	10	354	12	9	584	368	443	51	832	376	464
FGRAMPH1_01G11237	46	42	41	36	47	76	46	97	97	111	853	136	109	782	650	1073	296	827	834	389
FGRAMPH1_01G24415	20	31	29	22	11	20	11	24	18	40	39	25	34	26	47	37	36	52	35	452
FGRAMPH1_01G11369	6	5	6	5	8	16	7	12	7	28	416	20	43	320	365	514	837	548	596	490
FGRAMPH1_01G28151	36	40	37	37	42	66	41	73	48	70	356	65	121	117	392	787	27	468	743	453
FGRAMPH1_01G23863	30	33	26	30	39	59	46	52	55	43	236	88	71	588	716	601	117	723	575	412
FGRAMPH1_01G20681	479	434	627	511	513	407	459	283	389	376	844	408	474	566	715	981	480	607	756	587
FGRAMPH1_01G19713	139	86	128	88	66	49	45	44	35	83	320	58	74	386	765	431	189	617	878	950
FGRAMPH1_01G26147	967	773	989	1069	612	433	545	391	503	188	56	381	447	41	83	49	119	56	62	63
FGRAMPH1_01G21285	25	31	19	27	96	212	61	181	139	125	211	152	422	736	485	369	334	578	443	304
FGRAMPH1_01G03667	22	16	12	6	14	16	7	2	48	12	343	15	10	225	466	118	196	148	113	120
FGRAMPH1_01G06139	672	728	520	486	346	81	162	27	132	815	102	94	831	21	148	13	31	12	19	92
FGRAMPH1_01G10493	388	485	466	620	550	595	540	518	786	195	988	455	253	540	370	657	161	397	561	238
FGRAMPH1_01G06107	329	464	249	443	540	485	575	453	1031	235	298	655	324	109	96	111	113	111	108	72
FGRAMPH1_01G18909	996	406	971	520	456	61	404	39	131	208	14	94	489	15	41	17	266	30	83	47
FGRAMPH1_01G14515	38	36	26	22	37	31	31	31	54	29	15	42	25	35	34	19	418	39	21	26
FGRAMPH1_01G00657	191	133	178	174	114	84	129	74	120	83	639	160	125	475	413	710	227	455	884	295
FGRAMPH1_01G07443	336	231	344	266	196	120	161	102	172	219	611	167	137	553	396	1003	296	483	710	457
FGRAMPH1_01G00867	63	23	157	66	151	125	124	233	7	683	30	21	57	67	94	66	462	105	65	89
FGRAMPH1_01G27633	145	143	123	146	171	185	173	158	219	179	590	259	218	1064	712	638	267	767	541	344
FGRAMPH1_01G23197	210	98	143	92	169	52	107	28	63	25	209	159	181	113	547	192	497	207	273	238
FGRAMPH1_01G03277	240	156	244	265	172	180	146	151	162	150	938	123	157	414	359	777	75	409	836	205
FGRAMPH1_01G03327	70	32	125	46	23	18	26	21	31	50	900	35	30	206	535	639	84	383	535	348
FGRAMPH1_01G21605	85	22	206	193	41	80	101	281	2	850	32	23	91	11	3	21	17	5	24	12
FGRAMPH1_01G01531	617	843	988	790	556	406	497	280	323	231	330	452	286	475	443	812	344	577	713	754
FGRAMPH1_01G24961	150	44	430	665	237	274	760	212	556	79	9	78	412	11	42	18	42	8	20	11
FGRAMPH1_01G26745	29	22	21	23	38	85	47	63	24	143	440	50	158	698	424	733	85	495	518	279
FGRAMPH1_01G19651	815	798	828	1065	661	319	651	279	694	68	26	354	271	19	35	16	68	20	24	23
FGRAMPH1_01G24313	418	524	376	569	538	503	555	493	1038	235	369	754	372	240	190	209	196	161	164	119
FGRAMPH1_01G02879	27	37	35	28	18	42	25	41	34	54	188	60	126	96	219	867	157	311	758	466
FGRAMPH1_01G06785	117	50	80	41	123	73	87	211	16	430	122	61	40	142	110	264	507	194	95	154
FGRAMPH1_01G16613	11	12	13	18	11	12	10	11	10	22	377	36	32	264	614	345	171	164	317	363
FGRAMPH1_01G26823	181	131	127	66	125	105	91	66	122	219	499	148	134	416	596	1000	178	735	496	757
FGRAMPH1_01G19345	421	496	547	742	340	274	968	153	271	174	9	201	356	9	22	24	98	14	18	41
FGRAMPH1_01G13705	29	50	26	33	50	92	55	171	68	105	312	126	61	848	389	518	34	664	244	150
FGRAMPH1_01G02507	511	547	705	1025	578	683	528	642	563	52	16	687	174	88	149	77	364	44	41	71
FGRAMPH1_01G24035	180	141	167	133	116	91	93	89	130	70	27	111	142	52	76	50	621	101	49	61
FGRAMPH1_01G02221	670	670	828	1081	551	295	483	240	512	68	36	262	147	22	22	32	104	23	24	13
FGRAMPH1_01G07023	371	304	412	490	235	177	234	138	268	102	916	246	172	408	405	827	201	439	641	457
FGRAMPH1_01G05599	200	279	118	143	145	1056	262	105	9	42	14	23	18	6	7	51	161	52	132	31
FGRAMPH1_01G06173	75	43	106	67	36	48	27	54	51	59	583	75	88	391	829	579	357	408	581	366
FGRAMPH1_01G11255	31	47	36	40	31	53	35	58	46	98	447	72	41	366	251	833	65	368	415	247
FGRAMPH1_01G15827	143	77	840	695	38	47	89	210	4	79	2	21	20	51	3	11	1	4	6	3
FGRAMPH1_01G08507	176	35	57	49	65	141	334	349	13	948	45	185	2	356	76	60	1	97	28	2
FGRAMPH1_01G10263	144	219	100	152	328	419	332	428	951	246	109	600	214	101	92	87	120	91	61	33
FGRAMPH1_01G02195	17	8	71	31	4	7	3	7	7	50	909	32	27	382	680	922	76	433	989	343
FGRAMPH1_01G21529	145	79	106	72	30	11	12	4	39	27	2	38	187	11	473	4	37	5	13	29
FGRAMPH1_01G02677	19	12	15	14	9	10	7	12	15	14	183	26	24	92	489	75	47	38	90	91
FGRAMPH1_01G04781	82	30	26	2	47	6	6	5	8	564	12	15	6	24	18	68	3	10	10	9
FGRAMPH1_01G05579	178	139	169	185	175	188	178	210	188	187	821	337	250	918	732	1033	265	737	670	210
FGRAMPH1_01G06001	343	269	454	372	169	134	198	107	132	112	140	157	165	253	175	203	530	206	192	224
FGRAMPH1_01G22385	165	70	18	515	44	82	28	339	6	379	16	32	14	105	313	65	250	38	100	724
FGRAMPH1_01G22863	643	505	619	737	481	341	457	186	345	196	728	401	494	304	449	507	304	629	474	270
FGRAMPH1_01G24535	169	118	174	217	104	271	136	233	236	195	606	168	151	722	386	920	236	601	697	821
FGRAMPH1_01G24229	763	867	718	1054	690	370	641	350	792	82	13	602	332	13	39	10	78	15	12	30
FGRAMPH1_01G26213	22	26	18	8	26	53	15	23	49	51	624	226	147	705	706	511	189	439	541	92
FGRAMPH1_01G17309	384	190	340	442	381	328	525	233	114	418	305	397	504	747	454	520	293	587	365	506
FGRAMPH1_01G17333	591	761	883	1095	717	328	716	236	506	43	33	281	154	16	30	15	56	13	14	19
FGRAMPH1_01G09639	138	81	168	127	65	48	53	39	48	85	252	93	119	98	569	295	181	202	283	309
FGRAMPH1_01G19907	161	171	172	160	178	177	141	194	223	194	543	237	219	916	825	757	377	558	829	631
FGRAMPH1_01G24451	385	257	863	143	110	103	143	98	123	166	177	132	134	149	94	108	29	126	100	68
FGRAMPH1_01G09643	28	13	25	12	12	13	18	20	5	51	914	16	33	390	401	873	49	246	551	399
FGRAMPH1_01G18903	262	164	304	200	145	112	135	115	115	179	981	154	195	825	732	882	222	628	666	492
FGRAMPH1_01G23561	53	48	44	45	30	38	41	41	60	59	457	48	44	265	175	763	50	284	409	288
FGRAMPH1_01G09617	618	419	724	613	320	194	257	194	335	156	396	233	114	240	310	262	774	181	241	133
FGRAMPH1_01G04075	0	0	0	0	2	0	11	1	0	0	4	0	0	4	3	2	366	6	9	0
FGRAMPH1_01G15153	174	127	150	141	108	72	103	84	97	71	174	105	159	233	461	206	65	132	218	119
FGRAMPH1_01G11729	1	1	2	1	4	3	3	2	3	4	18	8	19	12	74	14	613	42	32	70
FGRAMPH1_01G21885	35	44	22	44	40	123	29	100	161	95	560	178	92	86	439	150	92	85	334	172
FGRAMPH1_01G03099	359	249	310	384	223	168	203	180	205	193	296	267	138	583	417	570	177	553	404	217
FGRAMPH1_01G16963	6	1	1	4	11	68	11	96	27	80	84	100	133	62	124	40	235	42	485	103
FGRAMPH1_01G27241	180	48	95	135	143	174	147	147	97	237	251	437	864	378	413	251	549	300	325	212
FGRAMPH1_01G11289	925	562	927	889	883	406	620	211	356	61	29	235	418	40	90	66	209	29	68	89
FGRAMPH1_01G24221	51	63	39	50	65	50	47	75	85	58	123	81	76	516	480	151	611	394	281	172
FGRAMPH1_01G07919	55	40	41	36	36	29	26	27	35	50	103	58	130	68	226	81	859	86	167	211
FGRAMPH1_01G06359	243	203	207	251	176	160	191	139	199	173	1049	241	239	694	487	918	147	494	641	245
FGRAMPH1_01G13947	3	21	2	0	13	9	7	37	11	13	80	4	2	93	56	380	18	50	605	55
FGRAMPH1_01G03257	27	26	32	27	25	38	20	42	43	32	458	68	63	334	499	285	179	181	415	163
FGRAMPH1_01G02165	481	527	406	522	504	457	416	518	785	396	418	821	772	667	794	517	653	627	362	291
FGRAMPH1_01G01619	444	355	593	148	449	238	277	224	881	384	248	603	344	171	196	196	59	157	174	292
FGRAMPH1_01G19441	8	12	23	11	7	24	8	15	3	36	599	11	14	158	439	289	15	311	308	72
FGRAMPH1_01G19343	361	425	494	618	315	253	893	142	257	158	8	156	378	8	18	14	185	13	16	26
FGRAMPH1_01G01501	7	9	9	8	13	38	9	29	20	20	498	28	41	391	507	863	69	452	635	217
FGRAMPH1_01G11265	17	10	17	19	19	43	25	53	20	63	726	53	139	413	424	618	155	312	805	471
FGRAMPH1_01G04767	20	14	25	17	12	17	10	18	17	39	576	45	31	271	200	801	155	212	729	145
FGRAMPH1_01G16717	1	0	0	0	1	132	12	81	5	11	417	11	282	348	693	307	101	100	685	28
FGRAMPH1_01G26065	858	599	1015	770	457	276	290	279	477	302	324	451	459	134	162	218	380	143	259	110
FGRAMPH1_01G00495	216	164	129	170	136	55	240	61	110	153	411	110	155	626	338	729	26	599	230	83
FGRAMPH1_01G07981	102	108	174	91	76	71	40	61	59	179	807	131	157	420	680	629	503	406	906	594
FGRAMPH1_01G13087	55	38	34	47	68	61	58	48	71	22	254	142	72	237	531	287	324	255	653	122
FGRAMPH1_01G10017	80	97	96	85	48	47	71	55	63	104	410	129	44	528	290	740	53	832	560	76
FGRAMPH1_01G06855	132	102	142	141	82	95	62	80	87	134	506	129	200	549	726	788	320	544	513	459
FGRAMPH1_01G20803	406	124	782	356	96	19	69	15	49	22	57	39	130	21	122	26	56	12	22	73
FGRAMPH1_01G11857	135	136	114	183	100	91	65	164	121	189	387	233	299	435	445	484	708	695	739	630
FGRAMPH1_01G18643	639	543	904	922	421	309	399	273	601	166	164	507	397	202	174	124	186	227	126	75
FGRAMPH1_01G05419	121	293	207	365	95	154	300	204	99	414	102	218	513	389	91	135	53	109	207	41
FGRAMPH1_01G20427	57	59	62	41	54	72	41	70	63	149	712	136	144	624	731	635	397	558	638	591
FGRAMPH1_01G20103	684	564	925	984	409	239	400	206	381	71	111	276	287	82	92	149	127	162	109	67
FGRAMPH1_01G01771	72	92	44	95	145	395	390	479	387	419	291	286	140	677	220	426	70	306	170	181
FGRAMPH1_01G19453	72	44	231	738	582	36	121	42	100	6	5	59	1	20	0	21	45	0	0	0
FGRAMPH1_01G01751	724	695	804	995	562	282	510	248	590	52	4	359	261	5	19	3	49	6	5	20
FGRAMPH1_01G21709	46	17	83	251	184	122	361	98	312	22	19	78	598	17	129	42	105	10	58	12
FGRAMPH1_01G20241	84	88	82	86	81	79	72	72	92	73	645	134	69	711	650	894	204	568	744	327
FGRAMPH1_01G00541	65	54	25	52	40	31	36	80	43	87	67	130	113	497	521	176	109	201	97	75
FGRAMPH1_01G11071	787	644	969	712	517	346	416	262	477	312	265	444	530	208	418	241	472	254	339	351
FGRAMPH1_01G02545	784	856	924	938	821	691	801	582	798	654	506	746	702	509	555	512	445	525	419	490
FGRAMPH1_01G11271	112	113	74	38	76	77	44	195	109	90	220	145	103	247	199	274	123	227	500	233
FGRAMPH1_01G13743	245	151	366	239	64	62	66	39	72	40	44	89	124	53	436	37	83	39	67	36
FGRAMPH1_01G06767	34	41	34	32	42	67	40	74	68	75	742	105	90	746	681	947	222	618	675	496
FGRAMPH1_01G27835	73	39	43	47	32	27	26	33	23	30	58	55	78	104	476	72	222	71	170	86
FGRAMPH1_01G17655	232	233	225	323	214	129	220	102	210	59	806	184	128	760	630	733	376	410	713	543
FGRAMPH1_01G11303	458	741	775	1008	538	451	516	445	369	73	10	407	182	118	48	23	126	36	35	41
FGRAMPH1_01G27519	433	699	512	915	638	555	622	451	404	51	6	268	139	22	29	10	101	9	14	17
FGRAMPH1_01G17019	55	36	59	46	26	29	26	24	40	18	126	43	33	43	484	119	99	100	142	62
FGRAMPH1_01G05909	62	60	47	78	41	69	51	28	31	55	347	56	119	354	418	515	654	341	342	240
FGRAMPH1_01G24913	244	341	183	328	480	461	384	489	899	197	459	630	198	305	232	429	147	312	292	127
FGRAMPH1_01G27323	302	86	262	118	158	171	235	178	63	474	869	127	267	460	477	632	268	322	298	282
FGRAMPH1_01G22133	4	4	6	11	2	4	7	3	1	4	324	5	1	101	107	151	91	328	762	149
FGRAMPH1_01G06477	28	27	33	22	21	20	17	13	21	16	49	43	65	82	570	38	150	36	47	57
FGRAMPH1_01G26785	551	280	780	430	250	91	146	58	76	107	117	103	140	102	113	125	141	155	126	265
FGRAMPH1_01G07775	18	20	46	34	9	36	12	17	2	67	137	6	21	248	280	313	32	573	221	220
FGRAMPH1_01G14123	14	6	12	36	18	65	86	470	13	69	356	74	110	972	334	312	50	533	363	75
FGRAMPH1_01G22635	355	326	236	432	248	105	866	40	44	49	27	57	240	53	49	52	107	39	34	38
FGRAMPH1_01G24109	242	97	307	219	141	77	94	44	80	240	665	148	150	384	606	531	259	260	551	804
FGRAMPH1_01G21653	1	2	39	0	0	0	0	1	0	0	898	0	3	0	0	0	0	0	0	2
FGRAMPH1_01G27977	51	15	32	5	8	2	3	1	5	67	371	8	65	732	371	268	4	64	422	66
FGRAMPH1_01G22669	18	21	27	19	18	31	19	41	28	87	234	85	42	612	185	761	30	348	342	455
FGRAMPH1_01G23803	33	58	20	21	26	47	22	71	47	165	255	90	31	141	264	433	31	606	522	308
FGRAMPH1_01G13741	223	163	290	186	93	76	89	45	77	94	152	106	68	171	505	307	337	203	213	191
FGRAMPH1_01G07625	40	38	145	77	16	29	17	29	14	67	873	27	34	325	563	642	69	438	610	423
FGRAMPH1_01G03069	322	372	283	301	353	443	302	420	626	388	348	503	494	426	385	532	552	564	638	583
FGRAMPH1_01G06943	120	182	135	191	197	206	165	232	370	112	879	276	174	472	354	416	124	324	576	189
FGRAMPH1_01G23167	384	610	191	184	398	208	284	135	911	60	102	517	96	146	446	237	267	497	177	158
FGRAMPH1_01G27611	3	2	2	2	5	14	5	16	12	15	307	29	19	552	321	201	166	264	311	158
FGRAMPH1_01G04545	530	337	754	539	243	104	196	129	198	113	44	164	196	86	61	45	157	126	69	135
FGRAMPH1_01G15601	46	45	47	52	47	53	45	46	43	24	200	38	39	235	345	228	182	130	478	130
FGRAMPH1_01G02081	637	535	866	679	380	179	285	146	362	90	62	284	88	121	133	110	68	192	163	61
FGRAMPH1_01G21537	345	109	682	447	110	152	236	198	52	216	3	142	392	97	66	35	350	97	80	8
FGRAMPH1_01G25955	385	403	534	777	326	76	347	41	114	32	1	93	137	4	7	1	11	2	1	6
FGRAMPH1_01G11309	504	597	434	730	599	479	540	450	898	135	59	618	435	39	90	28	136	36	35	45
FGRAMPH1_01G01427	516	573	468	623	514	444	432	455	646	356	300	760	702	529	655	417	684	570	303	296
FGRAMPH1_01G22001	22	6	5	2	2	2	1	0	10	1	2	46	29	1	22	0	334	4	0	1
FGRAMPH1_01G26685	158	170	84	95	145	163	137	213	219	159	639	377	264	658	709	548	303	719	644	692
FGRAMPH1_01G26743	264	178	227	290	315	527	343	374	312	527	905	311	434	646	375	613	99	306	536	227
FGRAMPH1_01G14827	4	1	4	2	6	1	6	1	1	2	2	1	7	1	3	2	336	4	6	4
FGRAMPH1_01G14343	473	542	698	766	551	390	649	300	371	137	114	325	182	138	101	203	119	124	138	86
FGRAMPH1_01G27281	68	157	24	74	654	233	700	248	125	58	38	159	19	11	12	7	12	14	12	2
FGRAMPH1_01G03221	156	107	314	194	87	58	87	28	32	115	912	68	119	367	549	852	217	466	819	365
FGRAMPH1_01G07697	515	359	800	533	232	181	219	160	191	258	318	206	271	161	186	243	240	213	253	210
FGRAMPH1_01G03607	89	99	174	213	116	86	88	68	140	39	115	108	155	83	383	100	520	76	350	159
FGRAMPH1_01G15125	62	59	57	55	61	41	44	25	36	39	138	53	85	86	472	202	316	147	205	184
FGRAMPH1_01G02743	579	800	609	917	687	617	695	599	915	249	350	632	590	244	321	264	293	237	285	274
FGRAMPH1_01G17675	2	3	3	2	5	14	5	9	9	12	739	13	6	216	338	488	56	132	687	116
FGRAMPH1_01G13431	471	398	787	637	247	121	226	105	84	99	305	128	79	330	252	210	226	227	377	153
FGRAMPH1_01G13413	9	6	13	5	6	5	4	9	5	9	96	9	16	161	485	130	44	119	61	30
FGRAMPH1_01G18895	20	13	10	12	40	51	43	17	41	68	150	85	165	302	312	326	460	457	514	158
FGRAMPH1_01G18075	46	26	36	29	30	36	34	48	38	83	527	40	45	306	578	526	113	253	676	668
FGRAMPH1_01G14115	34	39	53	101	24	123	55	141	15	165	70	216	646	157	122	127	203	152	528	71
FGRAMPH1_01G28121	215	129	286	184	109	53	61	74	71	54	92	151	117	161	397	107	127	102	88	75
FGRAMPH1_01G06709	167	171	175	213	159	112	158	107	129	93	312	182	184	274	570	399	137	249	269	149
FGRAMPH1_01G14183	1	4	1	1	1	6	1	1	6	5	277	11	18	114	546	114	74	120	286	86
FGRAMPH1_01G11367	356	223	398	331	211	277	241	235	323	161	359	206	165	207	205	514	59	263	698	593
FGRAMPH1_01G06915	108	72	103	82	76	76	65	68	85	103	817	148	98	658	550	559	301	452	659	511
FGRAMPH1_01G13625	7	5	10	5	18	9	9	4	4	37	47	10	29	49	38	46	480	122	148	91
FGRAMPH1_01G05125	172	107	180	172	156	176	255	138	81	65	514	131	183	417	599	408	594	438	822	404
FGRAMPH1_01G27101	171	128	114	138	130	146	134	153	172	158	375	212	185	600	551	859	226	554	607	545
FGRAMPH1_01G08059	741	376	916	613	343	186	371	144	206	142	177	141	162	159	199	252	332	222	228	190
FGRAMPH1_01G19903	64	80	70	70	91	124	80	139	165	123	251	190	127	477	587	329	199	316	250	176
FGRAMPH1_01G10547	20	26	21	17	29	18	11	14	9	57	37	20	34	19	82	27	453	67	48	96
FGRAMPH1_01G26491	1	1	1	1	1	2	1	1	1	3	69	3	6	69	51	143	182	134	260	617
FGRAMPH1_01G27093	84	112	219	198	90	86	121	82	86	134	374	111	119	351	419	511	184	463	785	145
FGRAMPH1_01G06395	115	9	59	19	42	49	83	88	11	864	38	41	50	21	8	96	21	27	20	194
FGRAMPH1_01G22907	1	1	1	1	1	2	1	1	2	6	543	8	10	137	244	342	459	305	308	333
FGRAMPH1_01G14655	494	638	364	579	439	329	492	293	580	169	13	486	538	21	51	18	104	28	25	39
FGRAMPH1_01G20731	385	77	115	188	234	70	197	299	38	801	7	188	826	52	22	27	128	53	74	100
FGRAMPH1_01G17991	537	269	644	386	243	36	88	12	46	23	20	78	84	36	17	21	282	5	35	43
FGRAMPH1_01G01009	667	548	889	733	232	176	216	125	226	175	135	181	158	55	144	171	140	78	152	230
FGRAMPH1_01G27047	85	65	127	67	38	40	28	45	33	100	681	80	91	411	408	782	210	457	677	301
FGRAMPH1_01G05099	187	369	400	490	568	342	554	436	167	85	262	405	171	776	146	220	49	92	134	52
FGRAMPH1_01G02085	119	92	113	113	90	115	92	86	89	119	646	112	124	421	327	740	295	413	690	621
FGRAMPH1_01G24371	654	630	603	884	514	267	481	220	538	49	24	344	266	9	32	12	56	9	27	27
FGRAMPH1_01G05813	37	24	28	23	33	50	37	49	42	36	197	112	38	276	625	418	53	356	62	30
FGRAMPH1_01G03315	93	86	112	164	102	123	110	100	100	110	467	187	137	439	411	734	124	440	500	331
FGRAMPH1_01G07945	10	8	9	10	16	36	16	33	21	34	199	25	29	515	236	521	75	400	570	244
FGRAMPH1_01G12867	9	3	1	7	18	50	18	26	16	8	143	43	89	180	397	239	460	282	325	653
FGRAMPH1_01G18365	629	585	670	888	473	258	459	211	451	43	48	293	183	15	15	29	62	11	18	15
FGRAMPH1_01G22087	243	560	190	14	21	27	15	1	8	53	1	7	257	21	2	2	1	3	5	4
FGRAMPH1_01G13677	12	6	11	5	5	11	6	14	8	30	273	30	32	507	330	117	33	70	367	48
FGRAMPH1_01G00749	86	94	92	110	60	55	51	39	59	64	193	84	76	221	154	428	234	207	597	107
FGRAMPH1_01G06311	694	339	923	723	285	70	225	31	136	58	3	53	25	15	8	4	29	6	5	6
FGRAMPH1_01G12859	40	22	57	77	90	36	85	145	22	137	183	48	59	509	293	427	167	178	446	176
FGRAMPH1_01G05809	6	1	8	3	3	1	3	2	5	2	82	11	53	87	468	53	26	5	6	9
FGRAMPH1_01G19693	67	64	59	65	59	75	63	68	90	100	533	94	73	584	376	791	87	484	437	307
FGRAMPH1_01G07529	9	7	7	11	16	15	23	8	5	10	32	20	125	35	127	29	818	85	93	460
FGRAMPH1_01G02159	18	35	28	23	51	36	35	23	49	11	22	25	44	27	50	69	517	103	74	558
FGRAMPH1_01G13065	36	32	40	32	22	46	19	78	25	211	708	114	78	558	310	363	53	248	427	210
FGRAMPH1_01G26781	126	93	132	180	72	62	69	40	46	49	424	87	81	360	410	444	492	296	533	539
FGRAMPH1_01G06147	282	134	146	184	123	123	132	62	72	219	369	176	350	373	260	543	501	324	598	443
FGRAMPH1_01G19767	188	184	235	254	178	143	178	114	119	173	483	152	202	422	684	461	237	365	378	329
FGRAMPH1_01G17235	150	87	117	98	109	61	88	69	83	106	281	119	112	551	252	397	62	257	191	259
FGRAMPH1_01G11231	144	106	182	197	60	83	60	49	70	85	462	149	84	254	523	441	148	284	305	284
FGRAMPH1_01G14451	2	3	1	2	4	11	4	12	6	14	152	9	13	539	249	386	43	282	144	101
FGRAMPH1_01G06243	17	15	28	21	20	38	12	43	33	207	304	64	78	501	650	682	549	221	215	339
FGRAMPH1_01G27219	44	39	32	37	43	47	45	32	35	64	563	46	66	399	322	774	119	495	558	596
FGRAMPH1_01G18735	184	144	216	204	148	147	151	157	173	195	594	176	135	426	355	782	260	532	640	318
FGRAMPH1_01G18221	26	24	16	18	29	51	37	59	45	60	467	63	58	690	357	405	200	427	521	295
FGRAMPH1_01G06553	120	92	122	125	84	100	89	75	82	72	370	98	71	346	350	776	221	482	463	370
FGRAMPH1_01G10641	70	50	56	82	82	89	99	86	81	75	582	139	76	495	417	568	149	545	357	214
FGRAMPH1_01G20113	127	97	101	103	97	93	94	58	83	111	396	133	135	206	260	613	85	356	757	455
FGRAMPH1_01G24629	424	437	429	449	341	278	247	381	379	416	50	460	703	64	118	59	337	123	71	124
FGRAMPH1_01G13739	15	53	37	18	22	36	22	35	51	41	31	83	25	610	256	93	74	362	483	73
FGRAMPH1_01G27305	22	36	19	9	5	6	3	2	2	5	2	2	97	2	1	5	503	8	53	27
FGRAMPH1_01G26155	271	313	336	252	177	219	207	230	315	402	367	343	705	519	600	593	292	572	622	308
FGRAMPH1_01G10631	49	36	33	31	66	84	52	63	74	76	341	85	55	518	263	595	74	600	387	111
FGRAMPH1_01G17547	162	84	129	227	74	44	91	25	40	19	273	133	54	443	462	165	212	240	290	213
FGRAMPH1_01G03557	526	270	765	478	245	153	202	99	212	143	577	350	140	445	258	390	73	384	253	163
FGRAMPH1_01G01953	358	664	768	603	269	505	317	478	312	685	189	535	490	205	334	189	267	129	213	166
FGRAMPH1_01G18051	407	687	621	812	545	375	602	264	375	218	436	300	201	301	301	433	156	315	282	136
FGRAMPH1_01G15629	5	3	9	8	2	0	1	0	10	0	35	3	79	17	497	17	10	0	1	3
FGRAMPH1_01G15605	1	1	1	1	1	6	1	0	1	0	3	1	3	3	10	4	624	9	14	12
FGRAMPH1_01G06459	584	368	805	650	312	178	270	109	174	98	250	197	108	137	219	261	302	142	169	314
FGRAMPH1_01G26613	133	127	115	61	134	88	133	52	76	171	271	135	181	548	367	599	214	553	402	258
FGRAMPH1_01G10815	142	89	126	118	78	82	62	84	90	83	392	125	107	518	393	554	276	714	471	391
FGRAMPH1_01G08277	20	15	20	23	7	28	5	4	32	1	7	8	4	8	51	6	379	39	11	3
FGRAMPH1_01G14985	410	245	494	755	87	52	368	41	17	78	26	78	303	24	25	39	22	27	22	31
FGRAMPH1_01G04693	107	258	144	192	106	128	221	267	253	172	143	448	86	239	117	224	94	553	116	141
FGRAMPH1_01G11161	91	59	101	62	43	65	53	47	50	152	328	135	36	546	261	528	90	383	291	347
FGRAMPH1_01G28191	22	19	21	30	27	53	28	30	18	115	594	49	75	348	319	725	311	528	709	519
FGRAMPH1_01G27003	649	400	342	389	532	209	451	267	200	553	64	192	456	104	147	48	340	325	89	103
FGRAMPH1_01G10605	82	30	124	77	121	80	89	233	13	507	31	26	38	43	36	35	357	61	48	68
FGRAMPH1_01G10003	29	41	36	18	28	15	18	17	12	136	336	46	31	200	247	617	184	659	436	135
FGRAMPH1_01G20753	147	50	128	114	53	54	55	43	83	146	63	104	114	50	385	48	115	136	103	161
FGRAMPH1_01G17201	499	276	782	613	220	74	174	52	102	48	8	79	64	16	21	12	80	22	20	34
FGRAMPH1_01G17327	54	42	42	77	35	73	31	68	38	106	796	112	81	361	391	547	214	363	646	733
FGRAMPH1_01G08255	64	71	43	74	49	55	66	45	92	42	510	97	20	360	149	709	50	244	273	84
FGRAMPH1_01G14505	129	191	161	216	193	264	181	244	339	130	246	247	205	584	195	270	301	127	99	101
FGRAMPH1_01G17751	79	102	103	114	59	63	35	86	76	106	382	86	285	439	590	400	284	476	432	486
FGRAMPH1_01G04119	25	19	63	48	11	13	16	23	14	83	472	19	56	188	493	217	22	617	453	164
FGRAMPH1_01G10147	77	37	97	68	31	44	31	49	48	90	576	110	71	321	571	696	212	433	542	414
FGRAMPH1_01G12109	9	3	20	6	3	7	3	9	3	29	780	8	6	135	114	377	11	136	558	255
FGRAMPH1_01G11063	166	122	210	172	92	65	84	56	95	150	555	111	146	654	489	688	145	632	462	249
FGRAMPH1_01G05587	217	246	162	141	141	627	232	90	80	148	196	259	162	292	369	333	577	430	512	288
FGRAMPH1_01G19613	127	104	193	123	92	87	83	84	76	145	346	112	202	487	506	343	207	142	246	74
FGRAMPH1_01G01369	165	170	136	150	141	119	127	124	159	151	334	212	276	423	584	476	255	724	525	410
FGRAMPH1_01G22813	90	67	49	52	84	83	84	86	94	143	392	113	131	679	477	706	212	601	491	336
FGRAMPH1_01G01163	487	650	636	850	687	382	733	274	655	55	16	317	167	7	15	4	23	4	7	10
FGRAMPH1_01G22109	4	5	2	0	3	0	3	0	1	1	26	7	2	238	20	11	2	5	307	4
FGRAMPH1_01G01811	202	118	135	140	135	95	107	75	98	103	502	123	143	433	334	678	272	534	514	393
FGRAMPH1_01G02833	422	500	554	675	411	315	402	282	646	98	45	140	85	34	38	18	15	47	30	11
FGRAMPH1_01G26499	10	13	25	20	8	24	7	26	14	29	215	27	22	293	234	596	48	321	517	163
FGRAMPH1_01G12573	466	296	610	740	194	92	249	57	106	34	23	145	161	27	75	22	410	34	99	122
FGRAMPH1_01G01667	312	188	338	234	174	97	133	65	130	80	118	107	178	90	165	156	731	139	171	174
FGRAMPH1_01G14327	102	82	108	95	89	66	75	61	67	63	431	80	42	578	440	746	138	382	374	293
FGRAMPH1_01G13807	111	74	153	103	102	71	102	26	41	21	733	131	15	182	202	660	224	246	449	225
FGRAMPH1_01G06169	408	490	349	560	596	469	599	411	828	161	543	528	344	297	194	462	99	255	249	111
FGRAMPH1_01G19265	299	285	748	403	160	87	108	128	45	20	9	44	23	30	14	8	15	14	14	57
FGRAMPH1_01G17289	6	6	6	11	15	28	13	15	7	23	450	19	32	330	334	574	121	219	434	186
FGRAMPH1_01G23395	280	166	733	401	59	47	69	49	44	72	36	59	83	43	48	30	65	42	40	47
FGRAMPH1_01G26481	315	269	446	446	178	131	162	102	124	131	750	135	149	443	484	760	163	421	772	330
FGRAMPH1_01G10599	98	95	107	89	39	56	138	60	47	20	155	87	13	409	241	243	75	446	431	153
FGRAMPH1_01G07645	211	278	187	306	315	316	355	251	378	128	815	356	185	432	651	777	205	542	709	467
FGRAMPH1_01G18739	234	339	185	332	392	384	428	397	783	167	317	668	301	273	212	235	181	224	214	88
FGRAMPH1_01G01151	38	11	61	31	9	14	9	10	7	29	373	10	30	159	151	566	144	230	730	192
FGRAMPH1_01G09185	8	6	6	2	15	5	7	7	7	15	25	12	28	75	318	63	414	54	207	68
FGRAMPH1_01G20751	77	60	102	90	52	53	44	42	85	36	558	204	94	211	516	461	139	311	722	356
FGRAMPH1_01G05513	615	306	803	637	258	174	382	117	52	130	12	201	276	9	20	7	71	12	16	43
FGRAMPH1_01G04401	17	6	28	12	13	16	10	76	0	666	2	10	87	9	2	37	0	3	134	7
FGRAMPH1_01G01503	269	275	200	422	494	550	534	329	498	146	109	476	256	81	98	199	147	104	105	42
FGRAMPH1_01G19959	196	253	259	342	219	183	198	189	682	129	13	372	328	34	37	18	116	18	17	15
FGRAMPH1_01G23241	126	107	133	152	91	76	93	73	87	79	750	100	75	410	381	739	108	423	556	294
FGRAMPH1_01G05421	91	219	153	456	91	130	229	265	70	393	58	381	502	225	110	139	148	199	214	95
FGRAMPH1_01G21489	146	138	50	80	99	119	99	136	184	83	233	201	136	339	461	170	182	243	473	208
FGRAMPH1_01G10663	35	45	51	41	41	118	24	97	92	156	286	165	151	372	497	374	168	281	242	110
FGRAMPH1_01G19253	75	53	93	77	50	55	41	64	91	83	591	115	99	316	458	596	137	345	474	182
FGRAMPH1_01G06633	402	615	508	740	481	392	441	388	798	93	44	301	87	19	23	14	27	15	16	10
FGRAMPH1_01G11591	42	39	39	68	91	30	79	43	34	4	5	38	6	4	50	3	355	31	14	1
FGRAMPH1_01G10139	503	518	784	575	317	167	243	169	55	31	5	44	27	7	7	4	10	4	5	22
FGRAMPH1_01G04703	73	18	22	30	41	38	23	27	32	71	214	66	67	170	128	239	98	130	287	604
FGRAMPH1_01G14933	632	593	545	779	544	345	497	290	586	78	144	357	205	47	77	129	72	54	74	37
FGRAMPH1_01G20393	5	5	17	9	4	5	4	6	5	45	422	24	17	235	451	558	198	432	642	502
FGRAMPH1_01G14737	168	101	526	201	93	41	116	26	38	16	5	26	20	32	15	8	18	10	8	9
FGRAMPH1_01G19115	211	68	326	177	69	48	51	26	76	30	634	74	46	247	447	539	117	176	235	135
FGRAMPH1_01G25755	203	31	49	23	57	46	38	105	0	636	14	0	151	8	4	33	0	29	21	453
FGRAMPH1_01G09523	13	12	8	10	36	47	40	58	54	56	235	154	53	273	223	277	327	286	420	201
FGRAMPH1_01G26123	51	57	49	49	47	58	47	60	85	88	671	115	70	574	363	491	103	341	404	212
FGRAMPH1_01G14829	41	34	53	80	47	34	23	25	59	253	8	131	658	30	13	8	56	17	22	28
FGRAMPH1_01G26885	485	672	304	266	497	373	416	236	403	315	196	377	267	116	181	236	455	169	249	482
FGRAMPH1_01G22139	55	76	57	33	140	67	91	96	44	18	422	124	25	261	274	350	368	434	387	243
FGRAMPH1_01G03177	226	194	202	152	143	53	90	61	57	654	38	142	418	57	44	20	44	68	64	66
FGRAMPH1_01G24887	534	533	476	796	429	389	667	371	608	291	277	389	523	259	251	244	254	269	242	128
FGRAMPH1_01G23355	40	34	58	46	20	31	21	38	52	36	24	38	65	36	356	30	103	39	49	39
FGRAMPH1_01G26965	329	507	369	497	447	388	397	391	557	229	290	505	355	506	648	497	385	446	312	293
FGRAMPH1_01G14817	29	4	61	60	4	2	4	5	9	83	13	12	637	2	5	1	7	1	2	4
FGRAMPH1_01G00987	111	98	114	118	71	65	71	44	78	60	530	126	101	283	275	682	107	294	456	387
FGRAMPH1_01G24867	506	574	488	820	516	270	513	239	474	42	5	277	232	13	18	3	32	8	5	13
FGRAMPH1_01G07401	81	28	67	63	40	35	30	26	24	68	489	46	49	194	312	592	163	174	660	541
FGRAMPH1_01G23387	437	490	391	521	416	391	360	421	671	357	145	665	617	222	332	170	425	251	157	156
FGRAMPH1_01G23269	455	127	664	676	117	139	190	110	83	139	226	125	244	137	129	277	57	165	161	107
FGRAMPH1_01G08345	81	41	166	88	38	22	34	14	43	32	140	117	141	108	445	261	323	198	385	219
FGRAMPH1_01G26045	210	199	208	223	147	184	126	78	135	104	305	263	141	473	452	722	307	421	525	281
FGRAMPH1_01G11085	20	18	7	13	66	98	44	73	121	48	214	226	83	288	426	498	460	287	466	251
FGRAMPH1_01G12471	6	22	15	19	8	10	11	43	3	17	73	14	225	112	142	274	83	214	573	66
FGRAMPH1_01G26383	537	455	508	473	275	259	279	257	482	108	282	294	292	332	336	433	144	376	643	150
FGRAMPH1_01G10007	16	41	25	32	18	48	43	63	30	58	278	48	40	625	333	365	70	379	349	182
FGRAMPH1_01G16911	296	184	398	306	142	64	121	51	103	43	61	78	210	127	315	43	51	22	49	39
FGRAMPH1_01G08913	5	2	4	8	12	34	38	429	7	415	8	66	461	207	55	11	15	61	30	6
FGRAMPH1_01G24853	145	118	66	136	162	164	178	71	100	318	153	320	298	185	179	348	344	460	356	211
FGRAMPH1_01G19813	210	218	210	244	173	137	169	61	146	179	230	102	175	250	243	494	88	315	181	110
FGRAMPH1_01G24889	58	71	80	101	109	104	47	97	268	50	324	163	109	93	260	204	202	62	420	168
FGRAMPH1_01G02525	406	478	376	726	563	345	523	219	232	118	272	269	166	221	186	415	104	237	236	280
FGRAMPH1_01G04769	12	15	26	14	8	17	8	17	5	50	4	19	36	12	24	6	298	18	18	10
FGRAMPH1_01G26639	18	27	59	31	16	25	15	14	9	41	166	11	22	112	317	642	19	490	329	488
FGRAMPH1_01G23329	35	56	44	44	72	134	47	147	254	73	739	155	94	580	531	527	133	292	477	156
FGRAMPH1_01G17257	120	116	105	149	112	96	112	64	106	69	169	107	256	133	437	224	401	236	239	216
FGRAMPH1_01G15575	5	8	4	3	6	4	6	5	3	4	15	4	7	21	45	25	487	49	66	148
FGRAMPH1_01G28071	501	635	473	647	686	310	584	244	558	58	7	323	159	6	7	3	16	4	4	6
FGRAMPH1_01G21253	9	3	11	12	8	2	20	13	1	489	1	14	4	21	5	11	8	1	2	0
FGRAMPH1_01G17843	235	167	601	336	85	35	76	25	38	46	440	46	49	158	213	632	71	273	724	520
FGRAMPH1_01G09707	12	10	10	21	13	15	8	12	11	41	40	21	93	43	68	57	304	81	107	61
FGRAMPH1_01G21887	22	31	16	28	28	104	21	66	119	68	413	121	48	61	331	98	60	65	237	116
FGRAMPH1_01G01975	60	58	41	57	81	75	82	77	93	64	506	83	60	350	436	730	172	356	573	560
FGRAMPH1_01G10109	61	74	27	86	71	162	65	91	97	221	555	243	194	505	492	635	522	571	621	685
FGRAMPH1_01G01929	297	162	144	408	247	226	237	131	290	119	72	477	417	460	273	131	327	273	104	246
FGRAMPH1_01G27515	9	4	12	9	6	8	7	9	2	26	108	11	23	460	149	307	8	480	70	45
FGRAMPH1_01G24309	240	250	228	248	224	204	209	172	244	123	259	209	140	424	453	680	254	407	279	341
FGRAMPH1_01G10027	3	1	1	0	30	0	16	0	0	2	0	0	1	1	5	7	278	3	18	0
FGRAMPH1_01G19481	184	192	184	192	219	184	195	164	211	152	289	209	178	305	493	426	561	299	303	329
FGRAMPH1_01G17781	100	88	76	65	100	123	81	154	331	195	275	306	157	513	519	533	203	515	460	336
FGRAMPH1_01G24485	290	351	296	392	288	203	253	280	447	318	767	269	224	459	300	684	211	508	463	329
FGRAMPH1_01G16409	331	376	352	236	589	360	615	367	304	66	58	224	63	170	159	71	57	79	142	77
FGRAMPH1_01G04415	39	56	39	34	74	44	131	52	71	55	629	96	19	467	311	143	5	244	234	6
FGRAMPH1_01G18601	491	231	646	422	250	116	152	72	104	60	81	112	180	57	127	83	414	83	180	372
FGRAMPH1_01G23493	626	340	645	471	328	182	233	85	164	113	88	205	234	123	187	121	360	126	138	274
FGRAMPH1_01G06741	200	317	272	368	373	270	378	230	327	84	319	260	163	427	332	646	200	412	285	157
FGRAMPH1_01G20721	26	21	9	10	32	46	34	39	62	72	196	92	47	486	331	297	170	369	173	149
FGRAMPH1_01G02419	13	12	82	6	4	3	5	5	2	21	683	4	16	5	2	6	1	2	2	9
FGRAMPH1_01G27119	37	29	31	30	27	23	24	19	26	13	95	56	181	128	337	112	136	128	216	141
FGRAMPH1_01G00331	3	6	0	1	4	1	2	1	14	2	172	6	7	89	533	33	45	106	178	24
FGRAMPH1_01G06997	27	26	23	20	33	60	34	64	44	106	360	74	68	558	400	547	92	404	306	213
FGRAMPH1_01G22445	12	14	22	7	17	16	41	15	14	12	9	26	20	16	63	9	523	68	61	78
FGRAMPH1_01G06665	89	64	35	75	121	334	105	364	162	481	200	269	378	489	357	232	170	390	181	197
FGRAMPH1_01G09281	229	152	307	627	74	44	36	73	41	37	2	93	42	4	4	3	12	3	3	9
FGRAMPH1_01G23227	281	152	384	213	94	64	73	59	51	111	309	75	161	221	445	295	142	226	266	368
FGRAMPH1_01G10343	39	125	59	4	22	19	20	12	356	10	7	250	54	38	62	12	55	33	26	39
FGRAMPH1_01G14547	17	22	19	15	37	60	33	52	35	39	445	70	60	587	418	513	139	268	321	192
FGRAMPH1_01G13225	45	90	142	120	84	26	46	12	11	40	346	29	52	81	52	287	16	10	67	81
FGRAMPH1_01G01339	116	99	63	82	122	101	122	96	71	120	8	144	427	7	15	10	67	17	12	28
FGRAMPH1_01G18649	106	324	270	381	345	483	281	333	218	24	1	184	48	36	11	2	63	2	11	4
FGRAMPH1_01G09669	58	55	81	67	50	39	32	27	35	9	83	146	186	56	338	114	113	50	154	186
FGRAMPH1_01G03517	133	45	122	123	91	116	32	141	42	339	7	48	344	33	24	15	241	12	47	86
FGRAMPH1_01G05101	152	343	479	491	521	328	671	356	144	52	63	151	63	220	35	46	18	20	38	10
FGRAMPH1_01G03031	310	279	246	373	213	154	257	144	212	145	496	219	194	658	473	593	140	557	440	238
FGRAMPH1_01G10783	22	20	5	11	28	30	25	24	42	51	81	121	89	534	156	188	24	255	311	94
FGRAMPH1_01G06811	13	9	18	14	7	20	6	17	9	50	51	12	23	92	71	100	305	102	68	169
FGRAMPH1_01G25911	301	584	108	175	486	135	440	152	555	41	7	169	25	11	10	9	26	16	14	11
FGRAMPH1_01G19191	100	213	136	160	113	214	80	241	525	193	16	272	103	11	28	7	39	13	11	10
FGRAMPH1_01G17301	37	26	28	19	23	32	24	36	26	36	16	50	95	85	299	13	93	25	35	30
FGRAMPH1_01G14959	269	127	325	297	115	54	77	18	67	84	362	99	95	369	361	549	82	443	200	80
FGRAMPH1_01G12429	139	89	76	92	120	35	173	65	48	106	152	176	110	458	366	309	97	297	536	622
FGRAMPH1_01G17591	133	88	100	86	84	58	53	47	84	139	733	113	43	243	259	334	157	179	530	554
FGRAMPH1_01G17761	335	305	274	319	301	246	264	227	281	217	507	322	277	653	575	729	284	598	533	450
FGRAMPH1_01G07323	75	76	69	61	59	53	58	57	77	93	211	57	49	660	176	276	41	377	92	80
FGRAMPH1_01G10085	446	369	356	508	248	173	266	167	291	114	394	294	310	185	300	591	141	373	408	407
FGRAMPH1_01G24551	390	431	498	482	212	299	235	365	334	605	113	390	622	183	245	149	243	221	186	189
FGRAMPH1_01G22899	485	348	552	482	248	144	215	142	290	139	95	216	289	163	143	162	487	305	359	73
FGRAMPH1_01G27087	7	6	7	4	10	7	6	11	10	19	219	16	13	137	238	247	359	166	340	603
FGRAMPH1_01G28059	51	25	67	34	49	36	49	56	8	569	4	44	74	14	4	21	22	7	12	30
FGRAMPH1_01G07327	430	378	650	445	285	188	247	157	360	130	44	204	134	51	39	38	64	50	41	53
FGRAMPH1_01G09537	506	494	527	598	646	260	504	199	378	45	8	242	304	25	45	16	101	27	24	43
FGRAMPH1_01G26915	19	30	23	22	28	143	37	141	64	142	406	154	106	275	435	448	651	414	522	718
FGRAMPH1_01G09869	282	165	195	160	167	277	191	176	440	149	146	349	279	391	226	465	76	361	312	282
FGRAMPH1_01G27079	444	216	590	711	142	71	149	65	163	14	9	135	81	19	38	11	12	22	19	15
FGRAMPH1_01G24909	91	51	104	130	95	81	118	42	45	73	565	91	107	238	339	467	216	192	466	235
FGRAMPH1_01G18485	316	224	359	480	234	193	235	207	135	25	503	199	116	295	134	366	78	103	598	115
FGRAMPH1_01G09975	17	9	11	13	17	40	14	65	33	58	117	46	89	566	222	113	84	286	89	28
FGRAMPH1_01G25821	18	19	9	12	24	28	14	22	28	55	139	48	121	142	145	158	517	140	222	325
FGRAMPH1_01G11349	283	210	410	388	158	197	230	130	158	225	159	225	131	358	446	358	169	475	272	261
FGRAMPH1_01G19229	501	229	328	575	331	173	444	46	38	154	8	127	163	8	18	14	98	10	12	38
FGRAMPH1_01G20207	51	32	30	9	28	17	11	13	19	462	11	42	19	18	26	41	126	24	19	51
ENSRNA049511957	86	161	164	100	195	226	103	99	239	87	463	206	52	467	210	534	209	139	233	101
FGRAMPH1_01G10225	130	63	111	65	132	147	169	73	109	329	618	153	121	278	478	497	167	291	606	461
FGRAMPH1_01G03421	560	528	514	735	474	337	378	367	652	90	40	433	240	51	73	44	122	55	31	38
FGRAMPH1_01G02181	169	233	151	240	229	129	195	97	226	45	82	116	117	180	278	98	571	201	342	104
FGRAMPH1_01G10039	396	251	616	466	140	59	141	31	78	62	321	119	55	142	349	183	159	86	296	395
FGRAMPH1_01G16671	31	36	24	25	50	49	43	58	87	51	151	78	73	128	386	135	72	128	132	126
FGRAMPH1_01G04219	653	295	446	486	163	72	134	49	111	85	2	44	145	5	8	4	47	6	5	14
FGRAMPH1_01G06435	4	2	4	1	59	0	61	1	0	4	0	0	1	0	7	0	256	2	6	0
FGRAMPH1_01G17463	387	440	339	447	429	349	357	387	543	290	400	640	538	642	618	545	550	624	363	249
FGRAMPH1_01G09809	5	6	5	6	6	8	5	12	11	40	266	21	17	200	480	286	38	124	297	113
FGRAMPH1_01G15383	225	560	69	108	156	49	139	55	597	6	1	178	26	6	88	2	19	35	7	8
FGRAMPH1_01G24323	427	395	591	723	365	266	380	218	418	95	168	237	210	55	47	64	32	53	62	37
FGRAMPH1_01G26369	510	569	451	713	521	361	596	301	622	91	17	407	361	24	46	18	64	34	17	33
FGRAMPH1_01G05989	487	340	654	609	269	146	235	115	208	70	157	123	124	86	138	73	58	84	75	27
FGRAMPH1_01G07735	133	259	128	226	258	363	293	321	668	88	19	346	101	22	22	18	25	21	12	15
FGRAMPH1_01G14163	158	168	153	200	157	169	142	138	213	205	332	283	261	483	435	706	260	575	547	448
FGRAMPH1_01G17025	102	71	91	157	60	96	93	55	123	39	65	116	116	60	351	58	128	89	77	77
FGRAMPH1_01G10305	61	42	44	37	44	68	42	72	76	86	193	35	47	296	132	422	22	233	331	141
FGRAMPH1_01G20355	4	6	2	3	5	5	5	5	9	5	55	7	7	22	181	83	180	45	205	528
FGRAMPH1_01G28219	34	42	29	26	38	49	40	49	46	82	561	68	79	463	419	690	116	526	310	286
FGRAMPH1_01G03461	410	228	516	263	79	22	37	13	29	19	10	39	65	15	18	15	40	22	22	51
FGRAMPH1_01G18199	523	482	552	716	372	185	369	167	388	35	3	190	104	8	7	3	16	4	4	6
FGRAMPH1_01G17005	194	247	167	251	305	271	339	260	464	137	376	361	243	424	307	423	454	353	307	296
FGRAMPH1_01G06017	63	51	54	71	65	54	59	38	67	45	339	75	60	394	298	616	215	370	446	308
FGRAMPH1_01G04257	6	7	49	8	5	5	5	11	8	14	617	8	13	4	5	2	2	5	3	2
FGRAMPH1_01G18123	45	42	46	62	47	35	47	29	48	18	52	30	15	22	20	39	29	51	44	339
FGRAMPH1_01G24857	517	526	484	708	450	212	419	185	441	41	5	175	105	11	12	4	15	7	5	8
FGRAMPH1_01G13233	6	5	20	7	3	6	3	4	5	31	585	18	19	440	364	698	39	399	628	289
FGRAMPH1_01G19605	664	441	534	601	460	257	454	291	383	187	43	300	305	43	44	71	57	47	68	56
FGRAMPH1_01G22953	71	49	83	53	56	75	59	64	66	305	203	185	54	458	241	298	58	346	203	246
FGRAMPH1_01G00775	557	472	339	605	225	69	188	35	150	22	20	80	68	24	42	31	69	39	49	36
FGRAMPH1_01G14287	472	517	513	707	468	192	441	157	375	37	1	203	155	2	6	1	16	2	2	7
FGRAMPH1_01G21177	275	288	623	643	361	146	568	177	264	156	191	182	36	60	89	24	8	31	111	15
FGRAMPH1_01G00507	6	5	5	5	6	10	4	14	11	25	88	24	20	195	302	37	34	71	67	35
FGRAMPH1_01G01949	7	7	6	6	8	21	7	15	49	152	328	67	88	280	403	462	40	411	317	173
FGRAMPH1_01G14025	17	8	48	22	24	17	26	39	2	246	2	18	78	9	8	5	341	9	10	13
FGRAMPH1_01G22819	153	116	147	144	89	62	64	52	111	60	245	65	34	131	140	445	129	166	382	186
FGRAMPH1_01G04457	222	164	199	228	138	122	106	84	103	342	598	220	340	414	406	438	345	437	536	473
FGRAMPH1_01G20577	401	299	433	453	250	157	260	153	184	144	441	242	237	456	389	631	293	557	400	275
FGRAMPH1_01G25817	93	125	92	102	147	136	141	139	163	109	475	158	141	537	486	607	160	435	348	200
FGRAMPH1_01G28015	8	2	4	7	82	277	240	584	45	60	0	77	22	1	1	2	2	1	0	3
FGRAMPH1_01G10413	374	131	470	470	110	282	363	191	17	135	9	93	354	50	40	129	98	105	81	199
FGRAMPH1_01G06161	215	295	174	289	368	311	382	297	676	101	146	306	83	60	34	59	28	43	49	19
FGRAMPH1_01G26111	509	598	379	670	465	329	524	333	523	295	81	478	342	93	107	116	153	111	158	80
FGRAMPH1_01G22839	450	257	631	634	221	146	222	109	165	130	281	122	129	179	118	337	74	205	258	87
FGRAMPH1_01G27513	105	81	93	80	83	75	77	66	90	94	464	157	81	480	398	466	115	435	392	225
FGRAMPH1_01G25349	15	36	7	12	36	13	52	27	94	86	19	65	373	48	27	26	393	19	21	17
FGRAMPH1_01G07787	43	46	34	31	45	53	50	78	57	89	225	55	43	471	310	325	27	374	215	99
FGRAMPH1_01G27613	13	17	8	10	15	16	13	25	26	14	227	36	21	473	320	377	112	319	396	107
FGRAMPH1_01G17075	70	59	74	59	37	42	37	41	36	73	594	63	105	359	372	519	218	303	442	631
FGRAMPH1_01G28003	332	335	106	87	291	252	47	28	57	254	7	70	657	217	10	139	12	96	118	188
FGRAMPH1_01G01003	61	71	40	48	58	125	60	78	67	114	522	112	99	469	377	712	283	481	446	537
FGRAMPH1_01G17949	272	342	197	243	268	240	292	241	445	159	12	339	426	18	34	17	97	22	20	28
FGRAMPH1_01G17155	15	19	15	15	16	26	17	26	19	43	414	37	29	263	177	561	40	172	352	376
FGRAMPH1_01G26039	10	11	10	10	16	65	18	66	38	71	554	56	62	536	379	595	91	362	514	276
FGRAMPH1_01G02789	62	75	59	51	53	83	41	96	93	78	465	107	105	496	570	611	202	407	556	372
FGRAMPH1_01G13145	70	73	76	80	60	69	62	61	60	73	204	100	93	310	329	232	135	399	390	208
FGRAMPH1_01G02465	10	7	12	10	5	9	6	14	4	15	96	15	27	396	118	133	38	203	291	48
FGRAMPH1_01G12949	7	1	7	1	12	1	3	8	0	390	0	2	28	0	0	1	0	0	0	1
FGRAMPH1_01G21519	38	7	86	244	113	122	439	60	141	26	3	27	220	4	19	6	18	2	4	3
FGRAMPH1_01G26489	21	16	27	20	13	23	10	25	24	50	372	64	38	327	413	519	239	307	488	484
FGRAMPH1_01G23385	581	318	607	467	193	74	117	53	189	49	103	91	91	45	60	132	79	65	69	73
FGRAMPH1_01G14071	41	54	67	55	79	58	213	391	94	546	39	281	127	346	104	36	2	161	15	16
FGRAMPH1_01G20527	201	209	183	212	223	121	161	80	114	149	374	216	157	432	365	630	458	430	431	362
FGRAMPH1_01G19525	7	9	6	4	10	4	8	3	4	7	497	15	4	151	47	265	27	18	144	53
FGRAMPH1_01G01499	26	20	23	22	28	28	22	21	21	28	219	20	23	170	242	595	90	242	396	135
FGRAMPH1_01G20685	16	21	7	14	24	31	19	33	39	22	120	50	30	112	111	127	403	171	140	70
FGRAMPH1_01G06879	248	577	433	205	109	179	79	238	226	179	14	184	135	26	29	57	81	82	65	19
FGRAMPH1_01G27797	58	38	142	56	12	10	12	4	10	16	39	24	31	19	364	64	255	77	73	14
FGRAMPH1_01G18577	35	59	28	17	68	44	49	70	72	54	64	65	37	145	153	58	194	176	290	131
FGRAMPH1_01G03499	47	50	22	35	76	120	106	122	132	101	370	120	83	428	299	266	86	430	287	184
FGRAMPH1_01G04949	12	54	37	33	14	17	9	8	16	181	4	95	461	21	11	3	12	23	3	4
FGRAMPH1_01G01519	75	96	99	126	106	87	122	90	94	60	336	83	83	527	258	417	56	330	229	109
FGRAMPH1_01G03251	245	339	241	395	404	329	443	297	640	126	530	463	287	209	165	305	158	162	211	113
FGRAMPH1_01G07325	196	197	185	211	156	140	163	134	209	129	409	206	120	413	374	548	107	508	582	310
FGRAMPH1_01G26959	69	57	35	36	112	100	64	107	74	214	53	97	259	145	195	166	393	262	166	216
FGRAMPH1_01G20579	31	40	58	40	69	82	39	86	60	186	49	87	141	55	109	97	359	134	98	136
FGRAMPH1_01G23237	238	228	169	151	267	162	193	111	245	95	377	188	119	291	270	501	350	260	450	278
FGRAMPH1_01G11257	415	558	365	568	499	296	474	321	587	83	51	256	77	38	33	45	22	53	40	16
FGRAMPH1_01G03831	412	239	146	194	134	59	48	36	110	289	64	209	204	317	217	97	195	280	55	37
FGRAMPH1_01G14447	71	64	50	79	71	56	70	74	77	44	75	105	71	495	123	196	61	188	122	73
FGRAMPH1_01G20037	57	30	36	47	25	21	20	15	28	32	50	55	99	55	304	44	123	46	95	56
FGRAMPH1_01G20519	85	89	59	42	244	352	180	197	240	189	323	244	94	396	458	499	324	544	345	309
FGRAMPH1_01G18451	293	295	318	114	259	86	318	89	193	172	9	252	587	29	88	70	214	104	94	73
FGRAMPH1_01G11133	162	175	74	107	136	161	148	141	256	141	293	305	198	481	344	568	289	552	379	314
FGRAMPH1_01G02881	8	7	6	4	6	24	5	20	15	20	78	43	57	35	200	235	224	228	244	491
FGRAMPH1_01G10903	161	122	193	184	90	64	75	52	67	58	137	81	77	98	442	137	139	118	131	100
FGRAMPH1_01G04597	522	498	559	675	394	215	400	167	314	128	216	281	324	331	315	298	140	253	231	139
FGRAMPH1_01G01623	328	354	289	366	330	303	280	324	500	254	140	533	493	246	322	206	400	240	173	137
FGRAMPH1_01G10707	215	189	421	244	102	78	90	57	70	112	210	98	126	285	224	541	193	381	302	443
FGRAMPH1_01G25701	17	65	6	0	88	4	48	8	164	91	1	269	58	45	51	12	125	3	27	31
FGRAMPH1_01G22817	159	165	147	151	179	163	139	131	179	146	398	167	129	309	349	607	196	375	452	342
FGRAMPH1_01G18371	546	232	666	638	238	105	182	61	103	165	171	109	113	122	85	165	111	117	139	102
FGRAMPH1_01G10469	464	503	427	637	479	311	486	272	587	71	12	383	253	10	39	9	82	16	13	41
FGRAMPH1_01G09689	125	128	159	171	145	133	131	104	182	82	388	244	138	329	557	401	364	454	413	146
FGRAMPH1_01G19385	16	21	16	17	18	24	17	25	30	22	204	29	26	255	137	490	149	278	303	148
FGRAMPH1_01G28109	370	341	396	316	276	234	485	160	325	241	59	264	81	170	109	198	56	162	96	162
FGRAMPH1_01G16999	19	9	19	19	10	6	8	3	3	8	20	5	11	16	22	34	280	22	30	71
FGRAMPH1_01G24471	31	14	134	65	25	37	38	34	7	128	296	24	35	373	180	578	57	367	289	160
FGRAMPH1_01G24593	193	230	222	243	206	238	183	262	326	224	179	341	276	475	522	265	312	313	212	154
FGRAMPH1_01G02281	9	7	9	9	15	7	7	6	7	17	98	22	37	81	211	108	479	125	248	306
FGRAMPH1_01G19751	357	351	550	588	415	220	355	146	289	38	282	159	95	84	69	262	43	78	174	89
FGRAMPH1_01G19553	262	116	565	310	182	105	217	58	70	201	104	82	198	59	108	60	181	75	79	150
FGRAMPH1_01G03149	160	107	105	109	106	114	106	100	143	107	441	123	84	416	468	456	126	356	371	278
FGRAMPH1_01G01353	358	207	98	219	288	86	175	186	92	181	3	245	192	47	13	34	116	19	14	20
FGRAMPH1_01G23005	313	385	441	543	338	171	302	139	225	58	137	201	118	84	111	121	76	101	97	46
FGRAMPH1_01G22537	1	1	1	0	1	1	0	0	1	3	132	0	0	291	1	40	6	0	1	0
FGRAMPH1_01G22111	22	23	12	0	24	0	17	0	15	3	35	31	9	153	42	16	6	13	242	28
FGRAMPH1_01G12419	91	52	222	100	196	105	163	124	21	91	74	18	33	369	50	150	179	241	95	11
FGRAMPH1_01G05913	17	30	10	61	28	83	28	20	45	16	144	41	63	12	30	16	137	176	171	428
FGRAMPH1_01G27399	31	34	37	30	40	49	34	43	32	64	483	71	53	284	395	589	150	326	442	269
FGRAMPH1_01G22961	411	426	432	613	363	180	375	173	328	24	1	175	152	3	9	1	15	2	1	6
FGRAMPH1_01G11055	14	9	16	10	8	11	6	13	7	40	508	17	36	186	318	475	69	88	360	383
FGRAMPH1_01G14513	221	270	225	280	216	175	209	230	187	59	50	92	30	77	70	43	239	44	43	12
FGRAMPH1_01G16937	195	110	220	315	75	77	60	60	38	57	141	55	43	90	97	118	89	136	161	497
FGRAMPH1_01G07785	56	31	84	65	40	36	39	32	40	30	422	48	111	249	380	559	71	279	511	175
FGRAMPH1_01G10235	276	279	560	445	103	80	104	76	87	142	45	80	238	49	51	44	144	50	60	84
FGRAMPH1_01G27183	105	143	118	120	145	129	125	89	128	56	452	140	100	260	415	420	499	308	561	424
FGRAMPH1_01G12719	472	480	327	292	117	77	90	65	134	108	15	344	224	36	105	17	4	11	28	7
FGRAMPH1_01G14529	371	303	566	462	259	258	184	118	159	79	76	105	92	47	86	111	71	46	87	127
FGRAMPH1_01G26927	384	75	476	191	122	54	120	56	29	83	174	30	83	51	126	83	91	72	62	87
FGRAMPH1_01G06825	452	323	610	453	243	134	210	116	240	92	107	121	65	109	75	106	46	90	97	58
FGRAMPH1_01G19257	464	289	606	452	233	100	186	78	163	55	16	91	50	16	23	14	37	22	16	27
FGRAMPH1_01G07449	357	358	590	539	192	130	139	71	136	87	316	156	102	126	214	250	97	98	234	273
FGRAMPH1_01G19803	184	173	266	230	153	121	123	92	74	64	394	93	146	149	360	429	172	168	401	270
FGRAMPH1_01G15745	26	28	19	11	14	19	24	42	33	138	13	75	14	199	95	337	15	332	85	62
FGRAMPH1_01G03399	101	28	248	137	81	125	295	163	30	442	86	109	314	434	180	112	31	197	142	55
FGRAMPH1_01G17265	86	75	47	60	70	123	61	132	61	138	152	284	108	226	254	177	44	307	257	251
FGRAMPH1_01G01133	310	388	419	575	488	212	529	147	323	28	8	175	112	21	32	8	32	10	8	19
FGRAMPH1_01G12539	152	170	138	176	150	151	175	164	185	189	344	188	182	505	326	447	64	324	255	67
FGRAMPH1_01G19773	156	131	146	168	99	92	101	82	103	91	505	151	121	500	364	653	153	386	435	183
FGRAMPH1_01G26803	585	508	576	646	388	257	381	229	370	192	335	359	281	214	248	310	242	331	216	120
FGRAMPH1_01G27077	277	297	534	448	248	116	229	98	115	55	117	110	85	72	74	153	69	100	112	84
FGRAMPH1_01G15127	296	196	522	310	255	130	234	53	111	62	515	123	54	265	240	527	128	279	403	249
FGRAMPH1_01G24167	408	468	345	542	452	382	440	382	609	138	107	595	397	139	186	106	166	164	109	111
FGRAMPH1_01G03311	332	596	213	353	334	171	193	70	273	181	3	395	319	41	15	6	313	13	34	28
FGRAMPH1_01G10405	337	598	495	533	505	481	515	439	281	166	24	173	146	26	36	26	79	25	25	32
FGRAMPH1_01G16807	91	50	139	114	29	25	20	18	33	19	29	45	71	18	319	22	65	42	46	33
FGRAMPH1_01G12125	3	5	2	3	10	60	7	46	30	70	496	165	68	331	373	449	203	350	568	286
FGRAMPH1_01G19121	286	113	477	136	50	17	25	53	43	19	2	21	35	10	4	5	15	17	20	36
FGRAMPH1_01G26395	248	165	177	82	157	223	165	252	160	534	199	260	515	112	247	155	346	130	267	337
FGRAMPH1_01G10969	28	44	20	30	47	40	42	38	68	24	32	60	50	49	56	73	256	75	84	341
FGRAMPH1_01G26737	93	90	170	106	85	96	98	82	59	141	508	84	114	260	295	481	115	274	353	300
FGRAMPH1_01G03927	87	43	187	112	28	29	28	26	31	47	530	48	49	216	360	554	176	163	537	428
FGRAMPH1_01G05107	6	12	17	15	8	9	13	7	11	13	419	39	39	207	397	485	64	282	500	474
FGRAMPH1_01G19255	378	322	527	447	252	166	224	125	295	90	11	167	160	7	27	11	56	16	13	31
FGRAMPH1_01G18905	171	149	87	54	78	47	122	43	57	88	148	60	255	106	179	173	387	185	238	317
FGRAMPH1_01G06349	123	228	72	165	275	332	254	438	572	102	7	251	159	7	18	4	50	9	10	14
FGRAMPH1_01G15231	22	14	27	20	9	7	9	7	12	20	8	11	29	26	9	11	2	21	12	269
FGRAMPH1_01G23597	144	151	147	226	129	146	151	106	152	84	482	118	84	220	223	639	220	214	300	335
FGRAMPH1_01G01051	155	71	505	105	36	11	33	14	17	14	5	11	3	3	3	8	4	6	4	6
FGRAMPH1_01G06875	410	317	580	515	237	94	181	81	148	27	7	97	39	5	9	5	33	14	7	9
FGRAMPH1_01G05521	45	52	201	39	24	9	46	16	10	15	562	20	107	4	11	2	11	5	52	17
FGRAMPH1_01G01253	209	105	97	151	242	257	285	214	272	135	39	200	486	50	74	47	201	63	53	71
FGRAMPH1_01G11895	47	28	22	2	59	30	20	107	55	47	53	120	16	46	77	25	16	119	265	266
FGRAMPH1_01G02103	19	9	22	19	32	22	18	36	6	134	38	9	23	45	37	42	394	64	52	52
FGRAMPH1_01G25367	43	39	17	12	73	66	47	21	55	27	153	54	36	246	312	226	36	80	352	464
FGRAMPH1_01G06695	441	393	429	618	349	172	327	147	344	27	4	177	133	7	10	4	22	4	6	9
FGRAMPH1_01G22639	67	46	48	43	55	52	56	62	76	69	244	85	54	263	229	333	206	263	430	184
FGRAMPH1_01G20243	92	63	173	123	39	23	25	17	45	15	143	142	61	171	356	157	167	145	242	160
FGRAMPH1_01G01627	363	515	298	615	445	268	435	237	582	52	5	338	169	9	38	6	68	10	8	20
FGRAMPH1_01G26295	328	288	293	457	343	210	286	178	287	165	176	234	185	464	352	523	122	359	302	355
FGRAMPH1_01G10097	70	95	61	52	138	126	97	75	90	105	168	93	36	268	201	501	72	297	163	191
FGRAMPH1_01G17249	183	101	200	130	83	49	50	37	44	46	81	60	148	110	310	165	186	119	205	192
FGRAMPH1_01G22003	15	2	2	2	1	2	0	0	3	1	0	8	16	0	17	0	216	1	0	1
FGRAMPH1_01G02301	332	280	314	380	195	138	180	146	218	122	520	193	162	457	367	533	146	501	343	188
FGRAMPH1_01G19291	16	15	17	30	11	13	12	25	5	96	28	16	357	186	44	348	52	132	94	317
FGRAMPH1_01G07643	30	26	23	28	21	27	26	36	28	39	252	46	25	221	165	509	30	179	231	116
FGRAMPH1_01G25853	27	25	22	27	35	60	39	52	46	144	302	91	85	333	351	439	300	289	393	464
FGRAMPH1_01G01677	33	27	31	31	26	22	24	19	53	10	13	23	14	9	10	43	250	17	5	12
FGRAMPH1_01G22617	156	279	356	307	105	59	150	35	78	122	451	130	60	153	142	463	154	142	228	199
FGRAMPH1_01G22981	87	93	89	80	83	69	72	77	123	199	285	222	408	284	145	95	54	74	288	84
FGRAMPH1_01G03835	82	60	62	53	54	41	51	36	57	67	463	54	103	304	335	549	158	277	432	418
FGRAMPH1_01G23101	56	46	35	44	38	42	38	44	75	51	563	76	48	396	316	527	192	424	566	377
FGRAMPH1_01G01417	95	83	86	91	93	52	62	49	97	19	99	122	60	115	298	99	110	105	272	83
FGRAMPH1_01G23899	37	30	59	22	35	39	26	65	26	172	26	50	39	23	55	15	393	33	30	26
FGRAMPH1_01G05759	338	107	279	146	98	48	84	54	77	113	267	69	184	352	318	400	84	333	253	295
FGRAMPH1_01G23711	35	45	51	33	28	33	23	29	32	69	247	56	53	423	465	361	181	306	306	214
FGRAMPH1_01G15143	10	8	34	17	4	11	5	18	4	20	272	22	29	153	133	279	14	287	433	104
FGRAMPH1_01G17885	378	422	332	477	381	288	384	253	528	146	91	282	352	64	67	48	60	75	59	27
FGRAMPH1_01G18187	450	459	358	611	412	195	351	156	386	38	13	270	168	21	32	10	46	15	13	19
FGRAMPH1_01G18627	16	28	15	11	29	33	20	20	24	22	437	39	4	221	366	368	81	212	285	150
FGRAMPH1_01G05089	141	281	201	278	363	267	415	340	109	82	77	224	115	472	98	99	30	57	72	43
FGRAMPH1_01G15101	30	25	23	25	29	69	24	99	33	129	190	75	36	353	168	235	113	295	176	275
FGRAMPH1_01G06331	423	437	389	609	381	211	389	177	392	33	7	225	176	14	20	6	31	10	9	15
FGRAMPH1_01G03475	170	222	143	260	262	317	240	269	543	151	53	226	101	63	59	81	46	80	29	32
FGRAMPH1_01G22909	373	377	484	567	423	202	370	132	290	40	41	149	92	29	27	37	35	32	31	23
FGRAMPH1_01G21181	121	141	301	270	182	101	451	149	128	140	434	141	35	85	183	58	22	46	310	6
FGRAMPH1_01G01831	428	543	392	528	575	287	453	277	448	139	103	341	224	38	34	54	49	40	38	38
FGRAMPH1_01G24693	17	68	11	31	33	37	24	15	12	54	155	25	218	136	50	154	242	114	137	348
FGRAMPH1_01G04753	409	466	411	583	397	218	402	201	421	49	4	285	210	20	35	9	44	19	13	24
FGRAMPH1_01G02251	293	390	424	543	410	198	349	122	260	56	45	136	35	34	27	37	87	32	29	20
FGRAMPH1_01G24243	14	17	16	10	9	12	10	20	12	49	118	15	23	45	117	81	411	82	120	172
FGRAMPH1_01G15331	43	30	55	37	19	33	16	22	11	36	23	17	156	9	135	46	411	89	86	336
FGRAMPH1_01G15013	389	404	415	609	373	178	353	154	318	31	15	242	152	7	13	6	29	5	8	12
FGRAMPH1_01G22143	184	277	98	165	405	352	336	278	597	143	3	369	141	7	18	3	94	7	5	14
FGRAMPH1_01G03479	366	213	497	370	165	116	109	89	86	106	174	131	141	169	247	210	265	176	238	332
FGRAMPH1_01G09779	10	12	9	10	31	33	27	25	32	30	503	64	20	408	238	523	351	338	526	234
FGRAMPH1_01G10037	16	13	16	20	14	16	14	12	22	14	211	42	49	120	283	199	302	139	338	501
FGRAMPH1_01G23065	314	319	365	510	228	119	205	104	207	108	142	125	82	114	96	135	171	165	124	212
FGRAMPH1_01G20039	22	15	35	22	14	26	13	31	17	42	315	35	41	160	305	293	35	161	237	103
FGRAMPH1_01G06073	178	157	139	131	104	93	98	83	112	100	417	138	78	242	215	571	230	331	313	258
FGRAMPH1_01G10755	91	76	50	61	101	157	64	128	212	106	406	251	172	410	327	345	310	272	250	257
FGRAMPH1_01G14493	263	176	183	153	159	95	124	72	151	45	18	147	87	28	242	29	80	34	29	43
FGRAMPH1_01G24839	528	129	395	360	25	6	27	6	9	14	2	16	28	2	2	1	6	2	2	4
FGRAMPH1_01G15079	435	443	420	606	399	232	382	193	387	36	15	250	125	11	28	11	77	16	27	29
FGRAMPH1_01G07127	27	34	35	25	36	29	34	25	41	31	203	39	23	280	217	498	72	230	272	157
FGRAMPH1_01G26255	162	103	272	223	82	79	84	90	116	151	551	84	112	166	292	462	69	319	351	263
FGRAMPH1_01G06831	93	75	70	77	80	98	72	114	104	82	422	154	108	474	247	608	150	392	429	152
FGRAMPH1_01G14155	47	42	40	43	64	41	66	53	42	75	203	65	93	325	284	440	206	490	205	247
FGRAMPH1_01G03673	378	240	544	437	196	118	168	89	167	67	57	104	74	34	33	39	38	41	44	31
FGRAMPH1_01G04413	2	4	2	1	10	7	24	4	9	9	498	21	2	342	167	231	5	134	172	3
FGRAMPH1_01G11201	446	309	394	507	182	148	184	57	134	58	178	203	222	134	180	168	209	195	219	161
FGRAMPH1_01G19849	401	401	391	578	370	187	367	166	393	31	3	219	156	5	18	3	33	4	4	14
FGRAMPH1_01G16541	38	13	52	76	82	82	205	307	16	365	58	105	117	207	55	130	42	99	113	13
FGRAMPH1_01G02821	322	343	339	549	295	163	273	155	303	39	34	185	88	31	37	24	39	32	31	23
FGRAMPH1_01G16317	7	5	9	12	12	65	21	57	8	17	324	27	21	206	234	188	16	536	325	18
FGRAMPH1_01G14499	271	242	233	237	244	203	242	172	232	173	274	248	246	476	437	570	256	434	311	364
FGRAMPH1_01G13861	18	22	9	14	114	143	104	106	54	233	55	177	211	80	88	89	35	87	159	64
FGRAMPH1_01G15227	42	31	30	27	39	31	35	36	35	51	203	38	53	142	428	254	65	129	141	330
FGRAMPH1_01G14693	6	4	7	3	6	2	2	3	21	2	0	123	3	368	2	0	11	1	1	1
FGRAMPH1_01G26391	317	378	449	582	374	243	395	214	388	46	69	232	148	47	32	38	30	21	48	27
FGRAMPH1_01G23837	346	185	565	468	152	98	172	125	199	204	84	95	65	82	89	61	10	32	40	50
FGRAMPH1_01G07061	238	116	159	257	289	314	314	193	208	218	166	323	182	162	142	184	101	144	134	102
FGRAMPH1_01G19975	174	146	246	167	153	104	141	64	116	48	361	119	83	373	351	381	438	376	473	244
FGRAMPH1_01G03289	401	361	384	570	329	182	305	160	388	46	4	243	169	7	17	3	30	7	6	10
FGRAMPH1_01G13667	35	43	19	18	24	42	24	46	54	36	98	38	20	437	115	157	34	42	122	39
FGRAMPH1_01G19697	45	45	38	39	41	40	32	46	73	41	123	96	54	253	315	129	141	178	173	79
FGRAMPH1_01G03553	28	21	47	40	28	52	32	42	60	57	275	81	58	476	267	506	106	374	249	135
FGRAMPH1_01G03891	424	416	415	577	363	159	354	114	315	24	1	181	139	4	7	1	16	2	3	8
FGRAMPH1_01G03009	265	468	150	307	450	281	464	228	581	165	22	406	194	22	54	17	97	30	23	180
FGRAMPH1_01G17841	425	399	282	537	196	104	248	81	241	62	18	189	119	10	44	7	51	24	23	50
FGRAMPH1_01G05063	61	66	55	57	86	49	99	43	52	84	508	53	93	375	364	246	139	217	296	170
FGRAMPH1_01G26447	295	144	273	202	141	106	122	91	148	198	36	111	352	61	58	44	76	64	43	45
FGRAMPH1_01G06467	520	364	554	510	366	208	310	127	217	239	390	285	138	236	439	358	366	241	239	398
FGRAMPH1_01G19579	305	175	474	367	165	111	134	69	115	72	95	283	107	89	135	110	193	187	181	174
FGRAMPH1_01G20455	266	227	286	292	97	158	118	151	94	301	288	182	322	244	434	405	279	354	463	529
FGRAMPH1_01G26183	43	12	30	45	9	24	43	38	81	157	1	377	251	33	24	3	2	6	6	3
FGRAMPH1_01G11329	27	20	39	48	19	33	21	39	24	60	288	55	56	256	346	555	97	371	261	359
FGRAMPH1_01G24455	264	228	466	194	187	110	219	83	165	53	9	160	83	7	18	13	17	18	14	17
FGRAMPH1_01G07881	81	68	97	66	48	62	25	167	42	182	53	77	391	104	92	54	168	105	59	50
FGRAMPH1_01G17619	299	247	219	445	202	94	481	35	65	21	8	62	177	8	15	14	94	8	11	25
FGRAMPH1_01G00537	56	16	125	86	33	31	65	20	11	122	456	31	72	474	175	453	12	264	173	54
FGRAMPH1_01G23515	204	279	195	290	274	284	277	281	500	136	89	332	261	123	85	76	82	87	99	40
FGRAMPH1_01G09641	67	69	82	89	49	47	49	45	81	30	429	68	44	189	149	483	77	275	280	153
FGRAMPH1_01G01513	83	77	61	82	82	86	89	88	91	72	521	126	62	323	282	427	20	239	304	183
FGRAMPH1_01G00855	138	101	105	132	94	95	86	83	119	84	406	143	133	379	469	402	222	402	298	199
FGRAMPH1_01G07233	423	226	517	430	220	93	166	78	107	50	86	232	133	76	68	145	283	79	167	137
FGRAMPH1_01G04903	296	402	306	405	367	292	332	288	488	134	23	313	249	20	49	22	75	31	22	34
FGRAMPH1_01G14253	69	72	27	16	84	17	49	29	40	36	28	237	62	101	117	31	53	38	49	15
FGRAMPH1_01G10333	29	36	19	22	41	50	39	39	47	48	403	73	43	265	212	555	72	277	349	228
FGRAMPH1_01G19095	2	1	1	1	4	10	4	1	2	4	0	3	41	0	1	2	221	3	2	9
FGRAMPH1_01G00785	426	371	409	536	362	179	354	136	387	36	7	253	184	10	20	5	34	6	6	15
FGRAMPH1_01G08099	2	1	1	0	15	0	10	0	0	0	0	0	0	0	2	1	197	1	11	0
FGRAMPH1_01G10611	88	76	72	78	72	70	65	51	89	61	365	91	63	347	274	478	122	381	305	263
FGRAMPH1_01G10989	264	260	257	259	399	341	235	505	143	194	226	142	108	164	212	245	422	182	452	489
FGRAMPH1_01G04121	10	6	13	9	5	9	5	9	7	16	432	16	15	158	361	360	28	173	467	200
FGRAMPH1_01G09865	202	10	6	100	82	41	16	8	23	137	84	68	93	19	36	118	216	24	39	61
FGRAMPH1_01G22977	95	92	68	71	123	144	101	91	197	70	106	122	36	160	168	470	93	194	190	216
FGRAMPH1_01G14483	121	89	108	88	120	58	70	36	51	74	307	100	211	157	206	314	292	149	363	461
FGRAMPH1_01G06563	441	426	454	554	414	194	376	162	421	36	7	192	145	9	20	4	31	7	6	20
FGRAMPH1_01G09819	350	349	385	548	323	146	334	120	271	24	8	125	82	6	6	3	9	4	4	3
FGRAMPH1_01G06503	228	236	210	215	252	280	221	296	383	258	291	386	352	476	464	407	331	429	280	191
FGRAMPH1_01G23369	11	17	9	10	16	42	15	34	22	93	274	53	87	356	304	298	144	360	269	287
FGRAMPH1_01G23865	25	39	28	26	38	72	41	74	75	48	190	103	61	379	378	325	83	393	240	204
FGRAMPH1_01G11505	88	46	125	88	31	18	30	15	21	53	15	46	182	41	190	31	216	40	58	11
FGRAMPH1_01G18073	445	367	424	550	370	174	328	137	373	43	16	142	79	9	10	6	34	8	8	10
FGRAMPH1_01G13257	152	121	71	8	25	34	10	3	9	20	3	8	98	12	2	2	193	1	22	14
FGRAMPH1_01G01333	195	78	94	72	160	221	159	138	203	149	46	134	111	31	130	108	333	74	107	75
FGRAMPH1_01G06411	85	59	69	99	78	88	96	41	63	49	144	54	70	173	290	307	147	221	408	305
FGRAMPH1_01G06787	19	25	17	18	29	62	27	65	63	90	471	111	84	452	304	495	125	381	306	205
FGRAMPH1_01G11371	23	31	23	25	27	50	37	52	58	64	236	77	69	241	325	295	117	359	235	96
FGRAMPH1_01G01653	324	391	240	358	308	250	278	291	461	149	38	400	249	62	76	46	129	62	35	34
FGRAMPH1_01G20515	400	330	548	422	336	307	290	236	336	245	160	273	284	149	328	112	356	144	214	151
FGRAMPH1_01G04957	6	6	5	6	11	29	12	32	31	33	440	45	18	249	222	191	57	193	150	89
FGRAMPH1_01G09783	5	6	11	5	2	9	3	3	1	6	134	2	7	47	224	392	23	151	130	242
FGRAMPH1_01G10485	9	5	9	5	5	6	5	5	8	9	262	6	10	49	272	225	63	53	206	245
FGRAMPH1_01G02875	42	31	18	78	79	128	119	44	78	50	93	205	295	97	433	336	175	251	491	341
FGRAMPH1_01G10495	93	60	80	61	68	77	61	63	75	88	440	111	98	362	405	483	287	409	428	479
FGRAMPH1_01G26431	365	305	388	510	447	296	407	138	229	33	3	119	93	7	19	6	28	9	5	13
FGRAMPH1_01G26749	281	277	268	332	189	134	133	131	224	89	54	247	339	49	69	55	147	60	63	46
FGRAMPH1_01G16405	97	29	50	103	46	90	233	178	33	86	168	77	271	167	143	264	29	101	188	66
FGRAMPH1_01G24413	29	33	34	38	38	24	39	20	31	12	17	23	15	19	15	22	18	23	14	209
FGRAMPH1_01G09743	2	2	2	2	4	9	7	7	5	20	38	42	375	71	113	46	183	170	241	223
FGRAMPH1_01G20531	11	7	6	6	17	44	23	50	45	84	284	77	39	420	247	397	71	335	309	141
FGRAMPH1_01G26687	91	86	75	94	83	80	100	75	99	76	503	122	122	376	358	477	153	345	358	250
FGRAMPH1_01G06837	16	14	22	10	10	14	8	15	16	24	143	24	16	114	290	156	67	122	112	72
FGRAMPH1_01G01211	357	465	350	508	421	346	388	387	497	219	161	441	319	219	352	280	299	301	231	168
FGRAMPH1_01G12493	22	24	28	29	30	68	33	62	61	88	286	127	119	424	326	320	158	303	380	172
FGRAMPH1_01G01443	394	421	323	502	317	168	277	180	342	35	34	249	141	35	22	29	74	30	35	22
FGRAMPH1_01G20017	168	306	183	310	324	285	344	302	521	98	68	347	154	55	57	35	72	48	40	41
FGRAMPH1_01G06465	287	208	403	283	161	96	127	53	95	192	396	142	85	260	231	529	156	267	263	320
FGRAMPH1_01G15251	228	213	207	281	147	135	162	130	206	108	426	160	127	280	254	401	154	283	317	223
FGRAMPH1_01G10187	121	79	122	111	73	63	65	63	80	57	126	92	65	194	388	331	200	255	301	230
FGRAMPH1_01G06903	43	37	47	33	40	32	34	32	55	56	163	47	38	187	197	398	199	201	216	252
FGRAMPH1_01G12633	65	35	13	15	149	156	106	90	143	291	14	221	70	181	123	82	174	23	101	77
FGRAMPH1_01G19733	18	13	9	9	18	24	16	16	10	23	516	17	12	122	215	295	28	168	315	155
FGRAMPH1_01G27589	274	247	504	355	238	145	205	190	24	21	2	34	20	4	2	2	13	1	3	22
FGRAMPH1_01G10899	346	227	470	286	137	75	151	43	92	50	29	139	58	45	33	45	74	41	33	41
FGRAMPH1_01G24635	196	306	283	426	420	223	457	159	294	26	3	159	102	4	19	3	26	5	5	10
FGRAMPH1_01G07201	398	317	356	399	327	267	327	218	307	240	168	347	217	446	308	310	164	432	205	150
FGRAMPH1_01G07689	145	254	131	237	307	271	332	278	533	114	152	364	196	83	72	69	87	73	64	48
FGRAMPH1_01G15577	183	143	190	262	102	64	115	49	92	33	480	123	103	311	297	433	57	229	312	163
FGRAMPH1_01G01205	347	267	506	523	205	151	219	90	164	94	218	139	157	136	169	220	246	158	255	166
FGRAMPH1_01G02303	53	40	49	78	65	100	87	169	26	128	2	30	48	19	9	29	208	15	34	124
FGRAMPH1_01G26257	358	337	363	515	270	144	248	132	293	24	19	180	93	9	13	7	22	7	8	9
FGRAMPH1_01G14771	84	112	74	85	80	101	88	95	108	90	392	140	122	262	429	416	135	285	241	126
FGRAMPH1_01G09849	181	111	198	198	114	59	77	47	84	332	167	132	316	174	156	85	135	179	168	222
FGRAMPH1_01G01761	214	135	408	148	81	22	38	14	42	28	32	33	22	103	35	42	27	50	230	146
FGRAMPH1_01G03213	30	25	62	46	23	27	23	24	25	27	201	39	17	118	162	280	26	368	294	85
FGRAMPH1_01G10577	422	162	467	479	141	67	155	39	54	58	37	62	33	37	25	36	58	40	33	43
FGRAMPH1_01G05947	298	342	316	513	277	135	289	129	264	22	8	125	54	21	19	8	29	9	12	10
FGRAMPH1_01G09363	37	48	40	23	33	48	33	38	32	36	462	46	22	197	290	359	29	157	263	105
FGRAMPH1_01G05731	46	130	57	29	26	32	30	31	27	6	74	26	10	145	121	207	241	106	323	149
FGRAMPH1_01G00771	342	456	325	524	441	342	468	282	463	100	52	306	205	37	54	36	57	52	35	36
FGRAMPH1_01G08063	0	0	1	1	0	2	0	0	0	1	17	0	1	2	20	25	60	65	40	234
FGRAMPH1_01G24477	481	408	364	494	293	196	312	189	326	126	339	296	262	244	237	302	249	280	267	214
FGRAMPH1_01G10287	32	56	40	39	53	91	57	81	148	88	387	158	37	327	226	429	29	391	307	143
FGRAMPH1_01G15123	83	36	453	255	34	11	33	3	7	9	4	6	11	3	8	3	12	3	7	19
FGRAMPH1_01G03403	19	17	12	12	21	29	19	26	30	33	349	35	18	220	222	496	98	259	352	260
FGRAMPH1_01G24255	33	15	131	33	11	3	13	2	1	1	469	2	6	1	1	2	1	3	2	6
FGRAMPH1_01G03787	361	378	336	503	327	176	307	159	377	29	5	217	162	7	29	4	53	9	6	20
FGRAMPH1_01G24999	3	1	2	4	1	1	2	1	3	1	42	3	20	24	196	20	30	7	40	52
FGRAMPH1_01G07241	95	46	70	49	61	99	60	132	143	153	363	258	111	416	265	380	189	369	395	159
FGRAMPH1_01G01861	9	8	11	7	11	9	10	9	9	14	89	11	10	114	135	122	111	121	239	84
FGRAMPH1_01G11479	82	56	138	76	41	41	36	47	18	131	81	53	132	147	330	61	105	70	87	63
FGRAMPH1_01G14225	6	12	30	18	4	5	6	4	2	15	193	8	7	157	265	391	126	298	197	96
FGRAMPH1_01G09965	351	342	374	539	292	153	256	118	268	21	5	129	66	11	15	5	22	5	7	12
FGRAMPH1_01G05483	42	33	29	38	55	49	81	97	36	76	30	149	103	216	133	65	136	147	223	117
FGRAMPH1_01G10081	94	60	110	104	52	59	53	57	73	83	504	128	97	420	380	377	120	269	315	180
FGRAMPH1_01G02249	332	327	337	513	270	138	265	132	271	23	20	178	106	10	14	8	27	8	12	9
FGRAMPH1_01G17623	306	51	146	88	142	18	41	18	14	12	0	14	154	1	3	3	63	2	4	23
FGRAMPH1_01G28063	14	9	9	8	17	21	13	7	9	26	24	17	204	20	61	16	210	66	82	270
FGRAMPH1_01G25379	9	4	17	15	5	34	13	42	1	65	30	9	31	350	39	81	5	45	48	19
FGRAMPH1_01G02703	36	25	73	48	26	27	26	17	16	40	481	46	37	260	357	461	123	349	373	243
FGRAMPH1_01G15267	141	77	131	148	97	57	84	26	44	149	265	61	178	151	194	317	364	196	332	317
FGRAMPH1_01G03921	99	100	119	134	70	50	77	62	66	45	111	60	46	205	169	115	146	140	269	55
FGRAMPH1_01G01011	4	2	3	3	5	20	4	25	13	54	171	25	25	416	241	183	53	314	175	125
FGRAMPH1_01G24463	29	24	68	34	17	13	16	15	16	12	33	44	101	80	310	31	209	26	87	23
FGRAMPH1_01G05397	443	183	438	178	109	48	59	40	79	64	102	65	38	75	72	111	64	117	78	62
FGRAMPH1_01G00721	330	377	363	516	300	166	294	147	315	29	14	196	140	11	29	11	41	10	13	28
FGRAMPH1_01G04893	303	193	509	476	131	92	150	88	128	81	103	114	112	124	84	86	48	105	65	43
FGRAMPH1_01G18031	96	72	68	91	84	102	75	92	120	101	365	130	93	308	315	441	131	332	313	251
FGRAMPH1_01G05507	55	35	23	35	69	23	34	3	27	87	29	300	93	42	57	44	319	50	92	137
FGRAMPH1_01G04729	255	444	228	277	325	291	323	314	404	66	8	241	169	60	60	11	58	13	11	21
FGRAMPH1_01G07159	162	149	163	162	124	114	105	137	194	55	250	124	80	262	300	289	74	213	223	143
FGRAMPH1_01G09933	97	152	32	98	154	95	132	79	175	53	321	151	87	310	221	459	166	302	392	182
FGRAMPH1_01G19763	269	332	301	288	478	208	270	208	321	84	37	228	109	55	176	54	220	96	62	72
FGRAMPH1_01G26623	37	25	31	24	25	46	24	32	28	44	174	39	44	339	207	192	88	203	171	95
FGRAMPH1_01G09825	56	37	81	55	39	28	24	24	28	44	203	40	56	183	240	216	269	210	158	98
FGRAMPH1_01G15613	2	1	1	1	10	0	8	0	0	1	0	0	1	0	1	1	180	2	3	0
FGRAMPH1_01G20311	309	217	388	503	125	66	136	69	93	125	141	111	151	163	182	183	218	216	250	214
FGRAMPH1_01G03227	301	303	265	353	269	206	247	186	462	78	63	163	125	48	35	42	24	44	45	25
FGRAMPH1_01G03419	64	53	61	57	57	46	42	41	57	52	363	80	41	295	398	246	96	258	259	214
FGRAMPH1_01G27421	99	49	57	86	80	81	52	110	85	370	250	134	209	457	420	460	281	469	402	376
FGRAMPH1_01G16711	38	32	34	46	31	47	35	37	37	65	419	67	51	302	262	444	95	309	342	142
FGRAMPH1_01G01299	158	144	146	202	88	83	111	72	106	66	212	99	76	220	191	374	47	287	292	170
FGRAMPH1_01G24015	116	187	83	179	253	221	287	224	468	85	90	260	119	66	86	52	89	79	69	57
FGRAMPH1_01G27227	154	126	242	258	84	99	72	87	98	72	254	121	114	131	249	178	193	106	226	464
FGRAMPH1_01G27553	235	231	164	214	251	220	219	243	305	224	275	357	326	403	423	478	274	456	332	213
FGRAMPH1_01G05601	116	204	31	74	69	430	122	67	5	31	9	7	5	3	3	34	21	29	53	7
FGRAMPH1_01G10031	49	10	11	13	27	16	25	20	13	35	90	18	105	69	60	150	274	63	132	119
FGRAMPH1_01G00985	334	386	300	373	326	281	293	325	467	245	59	386	307	79	109	63	179	98	52	42
FGRAMPH1_01G22005	7	5	8	6	2	2	2	1	4	0	2	2	6	1	16	0	178	4	0	1
FGRAMPH1_01G26333	317	317	299	505	254	129	237	115	262	32	11	161	122	10	22	9	34	14	10	22
FGRAMPH1_01G04565	178	208	230	271	217	209	177	179	257	180	321	252	190	362	418	360	236	294	227	141
FGRAMPH1_01G18313	80	61	78	93	64	38	68	36	65	31	243	53	28	129	130	419	82	175	370	166
FGRAMPH1_01G02601	8	13	7	6	7	11	7	10	14	17	18	14	20	32	191	10	17	17	12	19
FGRAMPH1_01G18131	446	304	393	346	216	141	162	99	125	109	254	122	70	200	212	252	131	199	205	166
FGRAMPH1_01G26861	148	245	158	212	270	214	250	187	302	66	282	238	123	403	306	423	120	276	210	99
FGRAMPH1_01G28075	313	260	428	476	219	161	220	161	258	108	168	194	190	134	97	161	56	126	104	58
FGRAMPH1_01G20387	375	336	356	497	303	142	283	120	256	28	38	126	101	14	13	29	26	14	24	12
FGRAMPH1_01G06765	255	238	433	347	187	187	233	153	283	113	46	193	135	58	118	95	137	126	136	127
FGRAMPH1_01G15207	367	349	361	516	335	156	315	129	278	25	8	153	76	13	16	6	18	7	6	10
FGRAMPH1_01G14069	38	49	92	72	42	44	75	138	52	154	45	91	67	387	157	103	7	250	45	22
FGRAMPH1_01G05573	223	166	182	242	152	83	194	102	47	321	121	55	169	248	139	98	14	257	225	133
FGRAMPH1_01G27245	5	4	2	1	9	6	11	2	10	21	5	8	108	14	48	7	270	29	19	103
FGRAMPH1_01G20829	91	313	227	325	300	192	172	199	153	5	0	59	15	5	3	0	4	1	1	1
FGRAMPH1_01G18333	142	221	123	203	269	229	294	222	453	93	90	212	97	57	53	39	44	46	44	30
FGRAMPH1_01G01613	187	257	126	147	231	313	242	213	486	197	139	363	269	206	139	241	120	174	144	124
FGRAMPH1_01G01853	344	385	296	494	351	181	350	167	348	34	9	204	145	5	10	4	25	6	6	9
FGRAMPH1_01G07915	30	42	55	46	37	14	27	25	40	18	121	38	45	121	240	115	86	74	238	140
FGRAMPH1_01G01529	116	73	34	15	70	30	42	29	15	118	21	53	7	168	26	368	24	131	36	164
FGRAMPH1_01G10319	37	33	41	33	36	65	34	79	75	115	434	95	84	327	289	476	116	336	324	171
FGRAMPH1_01G02675	55	34	34	36	50	41	34	32	72	75	388	49	35	244	161	448	237	182	407	379
FGRAMPH1_01G26739	163	122	152	145	125	178	133	168	170	163	478	266	123	257	200	402	74	257	392	165
FGRAMPH1_01G24931	12	10	7	11	15	17	12	34	8	29	3	23	10	11	4	19	187	8	6	16
FGRAMPH1_01G26625	47	49	43	40	44	55	48	45	44	64	252	40	50	350	145	283	67	232	157	127
FGRAMPH1_01G22713	342	421	238	288	329	346	346	311	483	236	22	412	253	48	60	57	72	84	52	50
FGRAMPH1_01G12657	263	208	397	219	138	31	92	17	21	42	29	24	18	22	14	20	39	25	17	26
FGRAMPH1_01G17797	12	11	14	14	10	19	14	15	12	22	254	13	24	146	315	198	119	110	228	294
FGRAMPH1_01G15333	1	1	0	1	3	13	2	4	2	4	11	4	69	8	44	30	276	50	98	262
FGRAMPH1_01G26495	22	4	3	7	14	17	7	8	20	13	31	34	66	25	36	33	252	54	30	284
FGRAMPH1_01G06163	23	19	18	15	37	80	44	88	76	117	283	107	128	268	222	390	81	372	440	187
FGRAMPH1_01G16257	9	24	37	28	66	84	87	7	40	5	8	44	338	2	7	2	99	32	27	68
FGRAMPH1_01G27529	18	10	14	13	10	12	5	7	22	8	19	20	49	48	250	36	44	45	26	15
FGRAMPH1_01G21753	6	17	8	8	8	2	3	6	2	5	94	6	3	197	202	92	30	43	128	13
FGRAMPH1_01G12329	102	84	34	43	47	63	42	15	25	186	70	64	361	456	228	180	125	219	142	188
FGRAMPH1_01G09375	229	324	44	16	13	38	13	1	15	9	1	11	51	4	2	0	4	1	5	21
FGRAMPH1_01G28115	46	58	44	77	89	109	105	89	107	61	111	122	64	204	256	121	55	82	57	67
FGRAMPH1_01G16925	3	9	2	1	10	12	4	36	21	17	81	11	7	224	132	80	90	242	203	107
FGRAMPH1_01G12029	4	10	4	6	7	20	13	22	3	37	229	10	2	287	140	269	5	154	143	37
FGRAMPH1_01G23623	48	27	34	34	62	135	69	135	81	201	469	143	146	398	257	430	115	369	217	213
FGRAMPH1_01G01019	130	226	184	270	122	108	178	114	89	68	13	79	138	22	28	149	75	174	169	425
FGRAMPH1_01G03977	445	353	476	422	223	129	189	111	218	56	129	117	65	79	75	90	39	84	89	47
FGRAMPH1_01G26201	15	6	7	27	56	85	85	58	166	27	45	67	200	45	189	59	75	39	63	53
FGRAMPH1_01G03443	11	22	27	17	18	16	18	14	18	19	57	22	35	42	245	40	60	50	69	38
FGRAMPH1_01G23723	33	14	20	18	17	13	15	15	13	13	55	14	7	88	101	124	66	263	252	71
FGRAMPH1_01G22773	344	342	362	493	303	154	281	133	319	28	2	159	96	2	5	1	14	1	1	4
FGRAMPH1_01G26129	19	18	24	21	15	27	14	28	23	51	449	60	63	279	283	371	95	300	375	227
FGRAMPH1_01G01841	70	58	70	71	50	58	61	61	69	66	413	88	44	305	255	459	75	268	270	134
FGRAMPH1_01G08211	22	4	14	24	21	46	176	167	20	208	7	53	196	6	4	5	19	6	7	3
FGRAMPH1_01G07179	495	335	393	382	204	85	117	57	200	133	204	155	98	203	263	266	157	228	256	119
FGRAMPH1_01G05905	95	93	91	81	76	135	45	163	151	230	39	177	271	41	183	44	248	74	49	55
FGRAMPH1_01G05389	193	104	216	196	82	76	93	59	69	89	432	76	88	331	165	429	112	261	336	139
FGRAMPH1_01G23505	67	37	105	57	42	37	34	25	30	30	142	48	36	202	99	342	38	152	155	76
ENSRNA049511465	3	4	5	6	6	4	4	2	3	5	181	9	15	108	50	156	123	64	277	149
FGRAMPH1_01G17417	300	314	292	480	284	152	283	156	320	29	2	131	38	1	3	1	7	1	1	2
FGRAMPH1_01G23673	342	329	333	473	289	162	289	139	335	29	12	188	115	23	18	9	27	10	9	10
FGRAMPH1_01G12803	23	14	11	10	18	12	11	13	15	15	17	20	31	31	258	23	42	21	33	11
FGRAMPH1_01G14363	12	9	6	9	14	3	16	1	1	8	160	7	8	27	11	165	273	15	329	33
FGRAMPH1_01G15327	28	23	18	22	24	22	26	28	35	87	99	48	35	117	79	132	18	262	116	215
FGRAMPH1_01G17343	312	287	235	308	280	219	247	262	371	233	274	362	364	409	337	430	245	391	267	203
FGRAMPH1_01G18635	339	290	410	446	186	111	158	112	195	58	30	146	224	16	42	23	77	23	26	19
FGRAMPH1_01G26171	104	89	80	71	154	96	112	70	123	82	154	134	178	241	277	232	246	153	266	177
FGRAMPH1_01G11883	53	32	41	42	27	25	29	120	11	402	12	70	356	4	8	9	39	12	32	18
FGRAMPH1_01G24767	320	373	304	484	389	181	377	161	327	21	2	153	79	5	11	2	28	4	3	9
FGRAMPH1_01G13979	11	15	4	3	95	3	125	9	9	17	60	2	5	39	16	75	212	9	67	21
FGRAMPH1_01G15765	60	5	118	92	44	64	173	256	3	373	2	75	191	13	10	18	210	26	18	21
FGRAMPH1_01G02807	345	332	321	479	292	144	270	134	325	26	1	171	98	5	8	1	16	2	1	6
FGRAMPH1_01G24677	333	349	336	471	346	166	304	131	317	27	3	158	102	6	6	1	14	2	3	6
FGRAMPH1_01G19045	326	236	423	360	154	148	134	113	230	71	75	140	69	41	39	68	48	65	43	32
FGRAMPH1_01G11295	242	158	250	151	130	98	109	147	126	215	222	144	86	353	287	254	120	316	255	133
FGRAMPH1_01G04775	1	0	1	2	2	2	1	8	2	14	0	3	4	0	1	1	174	0	1	1
FGRAMPH1_01G23659	31	23	16	17	29	33	28	28	23	38	342	50	40	375	197	285	72	354	184	116
FGRAMPH1_01G20055	69	99	76	129	52	62	90	98	36	88	51	70	79	219	110	159	30	222	219	71
FGRAMPH1_01G25923	334	79	372	33	200	43	172	74	72	54	4	40	87	2	5	5	3	5	7	5
FGRAMPH1_01G23685	43	36	40	42	43	26	36	22	34	31	201	38	30	141	109	367	79	177	211	85
FGRAMPH1_01G20077	21	20	30	24	16	18	11	41	7	38	6	17	39	5	10	9	193	12	13	15
FGRAMPH1_01G15205	310	339	299	468	334	180	338	153	382	43	20	256	103	9	16	11	33	8	19	19
FGRAMPH1_01G20009	56	91	63	51	44	87	37	72	111	104	69	95	111	69	112	327	68	107	179	34
FGRAMPH1_01G01573	107	63	81	114	104	97	123	179	52	167	44	162	105	107	76	111	276	102	87	61
FGRAMPH1_01G24219	13	19	15	19	39	45	27	26	21	15	201	37	45	344	249	350	341	312	296	108
FGRAMPH1_01G15943	257	109	237	232	114	37	79	53	19	422	12	66	187	20	12	13	6	12	8	9
FGRAMPH1_01G26321	22	12	16	17	19	33	21	44	18	71	135	41	117	195	147	315	77	189	210	102
FGRAMPH1_01G07059	121	79	151	82	63	66	77	54	63	64	70	56	116	66	96	69	253	83	94	232
FGRAMPH1_01G02143	89	113	41	42	102	98	111	116	140	97	283	89	51	186	208	385	80	263	357	278
FGRAMPH1_01G17491	225	251	318	475	335	121	284	49	119	42	133	116	52	166	130	266	192	166	146	182
FGRAMPH1_01G02371	363	264	467	387	142	104	146	105	210	77	49	153	102	45	46	53	39	54	44	40
FGRAMPH1_01G26233	17	17	18	16	23	26	22	13	22	17	77	25	24	86	341	108	51	109	69	74
FGRAMPH1_01G23599	239	204	176	141	201	143	193	216	324	159	389	313	180	343	292	442	141	239	286	207
FGRAMPH1_01G01785	53	59	41	27	58	37	30	41	87	94	15	85	101	45	65	26	223	28	24	21
FGRAMPH1_01G26567	388	353	431	438	266	166	239	125	227	118	164	179	180	115	123	153	66	130	150	99
FGRAMPH1_01G05119	255	52	342	278	48	23	24	8	16	144	41	34	282	42	67	34	106	53	43	77
FGRAMPH1_01G09961	17	19	13	14	11	16	11	16	15	93	9	16	266	24	7	36	15	34	20	86
FGRAMPH1_01G17709	89	114	110	128	104	87	101	75	79	61	239	97	69	357	254	452	95	312	294	202
FGRAMPH1_01G23847	356	344	301	463	312	154	269	132	339	28	1	156	110	3	11	1	17	3	2	8
FGRAMPH1_01G00743	32	24	27	27	23	20	18	14	25	14	159	22	26	167	174	238	99	129	271	108
FGRAMPH1_01G18899	16	21	29	28	13	54	14	45	33	92	103	37	148	106	239	187	282	213	274	149
FGRAMPH1_01G14989	180	211	180	207	228	263	205	287	385	204	135	335	244	291	281	266	328	277	208	112
FGRAMPH1_01G11877	78	19	32	5	77	10	24	5	2	142	5	4	4	10	6	308	1	10	28	56
FGRAMPH1_01G15077	181	155	104	188	202	153	198	120	155	58	114	181	137	120	92	118	239	126	114	150
FGRAMPH1_01G15175	297	366	257	457	334	172	349	163	367	27	1	205	120	10	15	3	27	6	4	10
FGRAMPH1_01G10261	273	334	245	306	294	229	263	253	421	237	158	365	334	236	295	179	237	225	163	96
FGRAMPH1_01G23257	13	25	12	14	45	50	45	38	35	30	272	37	27	327	203	428	52	263	249	105
FGRAMPH1_01G07717	156	200	389	213	95	122	159	67	39	132	40	45	35	53	25	37	126	25	27	68
FGRAMPH1_01G15381	298	309	331	477	247	123	258	116	245	24	24	150	109	25	26	15	33	12	10	11
FGRAMPH1_01G24757	0	1	0	0	1	2	1	1	2	2	218	2	3	36	97	87	91	71	149	381
FGRAMPH1_01G11523	6	1	1	1	2	4	1	4	0	269	2	1	6	1	0	4	0	1	0	6
FGRAMPH1_01G05311	70	42	40	18	51	26	16	17	52	291	41	71	84	51	59	99	17	73	44	54
FGRAMPH1_01G06215	44	139	14	64	131	112	143	74	110	19	40	123	62	190	108	158	101	99	167	23
FGRAMPH1_01G08111	3	1	4	4	6	6	7	8	1	13	25	6	2	42	99	32	286	35	52	18
FGRAMPH1_01G25099	15	21	11	14	17	26	15	26	25	33	341	46	52	335	342	437	101	326	318	169
FGRAMPH1_01G16781	170	180	384	58	70	14	49	19	8	225	3	59	63	4	3	3	16	5	9	12
FGRAMPH1_01G27431	303	325	313	458	276	161	254	163	290	56	56	205	119	47	68	53	68	52	78	50
FGRAMPH1_01G20343	125	128	137	127	92	110	81	109	108	218	327	130	197	269	220	412	199	276	277	216
FGRAMPH1_01G05603	104	191	28	65	75	383	110	63	5	22	10	6	4	5	2	33	16	13	37	7
FGRAMPH1_01G00521	145	110	192	118	58	89	75	76	21	372	31	51	175	25	28	43	89	37	60	109
FGRAMPH1_01G15643	0	0	0	428	0	218	0	122	0	0	0	151	0	0	0	0	0	0	0	0
FGRAMPH1_01G01435	289	281	304	442	253	115	231	105	264	17	1	120	101	4	6	2	16	2	1	6
FGRAMPH1_01G06839	23	15	19	12	15	22	15	30	17	47	267	31	23	382	319	233	120	248	198	104
FGRAMPH1_01G10667	37	65	32	66	79	91	77	90	92	39	212	113	58	403	270	420	100	384	241	103
FGRAMPH1_01G19683	72	40	45	44	53	41	47	46	49	76	289	67	81	345	342	381	108	318	256	171
FGRAMPH1_01G11093	221	217	232	288	222	253	215	247	287	219	231	306	236	307	367	266	255	300	187	132
FGRAMPH1_01G09999	18	22	13	15	20	33	22	30	39	48	148	93	37	192	248	272	76	278	283	394
FGRAMPH1_01G20247	338	381	428	428	372	179	306	145	278	49	112	201	93	91	88	151	80	106	81	51
FGRAMPH1_01G24501	123	363	119	175	220	216	147	195	363	34	2	176	73	7	9	3	13	8	7	5
FGRAMPH1_01G16679	29	12	50	51	30	40	94	253	6	442	4	93	254	14	9	11	37	17	31	14
FGRAMPH1_01G22471	200	89	341	395	50	94	55	40	29	49	23	94	43	33	21	37	31	221	24	56
FGRAMPH1_01G02105	23	21	16	15	25	40	30	54	59	78	331	60	62	297	322	383	88	219	320	135
FGRAMPH1_01G28233	16	38	17	20	41	65	49	52	61	60	220	68	59	287	207	356	109	241	160	255
FGRAMPH1_01G17119	406	312	361	414	275	137	209	137	373	34	15	252	122	16	41	9	43	21	13	18
FGRAMPH1_01G26329	384	384	423	431	344	178	228	145	272	58	93	197	131	89	133	118	190	145	75	61
FGRAMPH1_01G02749	267	297	291	436	290	138	263	109	230	20	18	162	71	11	20	12	28	9	10	13
FGRAMPH1_01G25925	255	359	267	444	342	179	311	150	333	39	39	207	119	19	33	17	55	24	20	14
FGRAMPH1_01G19671	136	125	79	144	174	122	150	80	123	46	254	104	87	279	239	349	94	297	282	235
FGRAMPH1_01G14525	294	387	355	418	417	275	398	251	442	71	36	269	140	33	52	27	52	35	28	22
FGRAMPH1_01G28083	14	20	34	27	46	25	16	206	26	35	6	28	11	11	8	11	14	8	16	13
FGRAMPH1_01G04499	70	63	31	39	85	137	105	132	124	151	243	134	253	305	101	364	16	250	285	195
FGRAMPH1_01G10051	88	97	62	64	79	79	77	98	139	68	223	134	92	374	242	350	118	348	255	208
FGRAMPH1_01G19271	208	170	352	312	151	115	180	84	78	112	407	111	117	187	190	404	185	220	322	228
FGRAMPH1_01G11753	108	93	32	17	165	163	148	211	211	122	32	162	70	102	105	92	15	241	83	87
FGRAMPH1_01G07211	173	157	276	146	93	70	70	57	111	113	244	81	105	321	287	404	121	305	247	181
FGRAMPH1_01G07911	166	221	118	232	292	199	268	196	444	35	1	251	105	2	18	1	37	3	2	3
FGRAMPH1_01G22895	44	16	17	22	11	21	23	9	2	73	19	7	137	61	29	55	230	83	76	44
FGRAMPH1_01G22649	233	290	246	426	236	171	287	148	301	36	2	189	122	6	8	2	18	5	4	6
FGRAMPH1_01G12817	70	127	25	68	66	23	90	65	143	8	0	264	18	5	14	3	9	12	3	6
FGRAMPH1_01G10731	214	67	55	63	57	84	50	22	55	15	2	127	43	3	6	2	30	6	5	8
FGRAMPH1_01G06029	31	21	27	23	17	18	15	19	21	24	88	26	23	94	233	200	114	92	197	122
FGRAMPH1_01G18285	207	297	210	177	163	160	148	195	292	89	3	224	46	5	6	3	13	9	5	5
FGRAMPH1_01G17047	15	18	11	16	34	47	34	45	57	35	182	53	26	161	175	389	42	273	213	136
FGRAMPH1_01G14407	169	181	136	24	106	15	40	8	29	270	79	41	143	19	43	21	6	5	19	35
FGRAMPH1_01G24247	100	92	101	140	67	53	70	46	77	25	337	65	51	252	161	415	48	225	339	108
FGRAMPH1_01G04697	32	44	27	34	34	42	38	45	59	54	203	57	50	104	81	222	45	108	258	75
FGRAMPH1_01G07657	385	243	347	206	55	17	77	14	23	7	1	31	35	2	6	2	8	10	2	8
FGRAMPH1_01G00171	5	21	211	1	1	0	0	2	1	0	378	1	6	2	1	1	1	0	1	5
FGRAMPH1_01G05941	61	70	69	88	89	88	87	71	83	68	281	82	41	229	159	403	52	171	197	166
FGRAMPH1_01G26003	52	51	70	59	42	52	40	43	94	78	309	80	28	313	195	335	74	243	287	228
FGRAMPH1_01G18509	15	29	10	21	51	114	68	81	59	119	199	175	102	285	180	213	155	221	271	83
FGRAMPH1_01G06025	347	301	320	450	248	128	237	112	279	28	6	159	115	5	12	5	95	8	8	19
FGRAMPH1_01G04097	193	378	87	23	44	40	20	9	18	87	4	69	336	14	4	4	71	19	33	100
FGRAMPH1_01G16829	289	325	397	446	281	185	246	168	196	24	3	109	104	19	15	3	21	6	7	8
FGRAMPH1_01G03055	32	32	22	22	35	51	36	75	76	92	252	98	89	297	302	309	93	310	296	131
FGRAMPH1_01G21037	16	57	31	21	22	47	27	56	35	121	184	108	138	336	114	130	0	152	139	62
FGRAMPH1_01G18325	365	304	402	361	236	156	184	205	220	282	46	265	340	48	99	51	195	78	45	84
FGRAMPH1_01G11219	128	142	110	122	120	191	136	166	81	86	249	119	103	306	367	203	228	341	209	236
FGRAMPH1_01G07019	3	4	16	9	4	14	6	6	2	5	74	11	35	14	202	44	12	48	71	56
FGRAMPH1_01G10753	315	288	316	437	266	144	257	118	276	26	25	160	81	23	22	26	41	17	21	18
FGRAMPH1_01G12405	193	219	390	261	159	46	135	55	101	55	24	109	58	41	43	24	39	42	23	38
FGRAMPH1_01G07135	36	31	33	35	28	28	32	15	24	18	292	32	46	159	212	299	123	131	364	220
FGRAMPH1_01G20183	7	9	6	7	16	33	16	26	20	29	336	45	44	238	292	373	196	201	308	163
FGRAMPH1_01G19335	370	276	391	304	236	168	210	124	201	132	87	165	148	189	149	167	59	151	118	110
FGRAMPH1_01G23809	222	302	200	319	285	214	290	262	378	52	59	314	139	64	81	63	65	82	55	53
FGRAMPH1_01G03589	329	182	284	216	146	80	95	80	145	98	62	74	71	66	17	78	38	76	145	47
FGRAMPH1_01G26037	182	276	171	302	228	214	225	225	409	84	43	209	147	22	42	24	44	25	35	31
FGRAMPH1_01G09071	53	29	24	27	21	16	14	17	6	24	12	272	4	30	13	17	0	11	15	4
FGRAMPH1_01G03273	4	6	4	6	6	11	6	12	9	20	309	17	19	181	178	355	49	156	200	123
FGRAMPH1_01G16797	16	8	22	16	7	9	6	11	6	16	243	17	36	83	172	228	28	127	290	128
FGRAMPH1_01G02939	322	352	292	441	331	160	312	141	313	29	5	174	124	5	10	2	23	4	3	8
FGRAMPH1_01G06867	62	117	51	62	147	160	91	157	361	75	13	164	69	13	23	7	79	10	10	12
FGRAMPH1_01G04221	1	1	0	1	1	3	2	1	6	3	256	8	12	109	200	61	193	35	45	14
FGRAMPH1_01G15579	79	66	76	84	88	68	93	42	33	40	74	44	72	206	139	223	323	221	119	170
FGRAMPH1_01G22823	234	306	252	297	250	235	228	262	390	223	66	392	312	157	206	101	188	175	113	72
FGRAMPH1_01G18219	4	5	4	3	8	25	6	48	18	67	340	31	37	377	145	332	71	258	221	102
FGRAMPH1_01G26059	54	50	49	54	42	58	42	64	93	61	106	89	78	149	261	138	82	146	141	78
FGRAMPH1_01G22393	367	350	271	403	389	226	305	172	276	173	103	280	166	121	199	150	246	158	88	175
FGRAMPH1_01G05075	5	3	3	4	3	3	3	3	3	5	27	5	44	22	139	11	37	17	161	58
FGRAMPH1_01G01153	287	184	438	291	98	63	109	26	44	63	147	29	48	102	101	137	176	139	238	208
FGRAMPH1_01G07567	178	292	232	368	250	107	272	85	149	18	3	89	56	8	8	3	16	5	3	6
FGRAMPH1_01G17239	210	147	303	386	139	72	128	70	124	30	9	89	87	13	18	10	33	13	9	16
FGRAMPH1_01G07415	283	346	336	442	294	144	320	142	304	28	1	142	107	6	6	2	16	4	5	6
FGRAMPH1_01G01183	27	22	18	23	32	40	32	27	34	26	120	55	37	102	108	132	135	104	134	335
FGRAMPH1_01G12421	171	101	310	234	194	215	316	129	126	99	131	68	51	58	89	83	102	168	88	31
FGRAMPH1_01G10715	2	3	2	1	4	12	4	15	11	10	64	13	4	213	61	337	19	224	98	124
FGRAMPH1_01G03521	37	30	37	31	27	35	25	35	35	53	226	42	47	206	130	417	43	326	251	126
FGRAMPH1_01G05767	79	56	118	73	94	92	78	72	59	62	126	68	45	182	185	278	95	244	245	29
FGRAMPH1_01G13515	9	4	6	10	18	1	1	1	4	3	4	1	251	2	8	21	20	37	6	12
FGRAMPH1_01G20277	196	197	326	419	233	232	257	237	379	37	32	227	125	26	48	14	47	22	27	11
FGRAMPH1_01G27155	329	2	1	218	1	158	1	170	1	1	0	316	2	1	1	1	1	4	1	2
FGRAMPH1_01G14289	287	348	300	431	349	148	357	132	246	28	13	167	87	9	13	8	23	8	9	10
FGRAMPH1_01G13169	26	11	28	19	8	5	3	3	7	3	10	14	30	12	221	19	35	14	21	13
FGRAMPH1_01G25021	60	69	77	58	87	92	70	93	79	81	327	87	87	396	386	311	177	367	211	191
FGRAMPH1_01G07781	46	58	45	52	47	66	36	92	85	67	100	112	114	191	308	150	96	149	130	67
FGRAMPH1_01G24563	277	367	409	416	108	62	105	86	205	6	2	140	35	2	4	0	7	2	1	3
FGRAMPH1_01G23265	309	292	295	433	293	152	311	123	291	27	6	204	145	9	18	6	26	14	6	12
FGRAMPH1_01G14189	23	20	14	4	15	3	9	20	2	217	3	71	6	52	47	133	1	66	5	35
FGRAMPH1_01G08061	16	15	11	11	9	15	10	10	8	25	143	19	26	60	188	138	284	119	199	305
FGRAMPH1_01G11459	174	178	390	187	277	115	152	176	19	26	2	24	20	8	2	2	14	1	6	18
FGRAMPH1_01G16903	72	89	105	75	43	52	54	35	80	79	34	114	70	181	160	44	32	105	93	289
FGRAMPH1_01G14399	64	41	191	90	14	18	25	8	5	24	248	10	29	72	257	205	43	141	242	149
FGRAMPH1_01G06743	134	144	135	152	148	161	117	162	223	171	122	230	222	261	311	159	313	232	154	131
FGRAMPH1_01G11331	58	74	67	75	74	111	86	126	136	125	320	137	179	277	230	315	71	215	302	161
FGRAMPH1_01G02279	83	109	122	138	109	107	94	127	148	83	156	127	122	115	204	229	293	206	312	129
FGRAMPH1_01G23145	336	262	377	408	218	180	191	193	241	44	204	207	115	180	130	155	108	86	246	84
FGRAMPH1_01G08295	121	57	284	160	79	36	31	15	20	26	8	25	159	14	13	12	40	9	16	40
FGRAMPH1_01G24825	65	62	103	62	50	56	54	88	43	338	61	66	89	59	80	96	47	94	50	80
FGRAMPH1_01G11565	52	24	27	26	25	19	49	20	11	24	224	20	37	49	60	165	26	61	92	6
FGRAMPH1_01G20709	1	2	1	2	4	17	2	17	9	22	161	24	23	399	191	245	77	300	238	78
FGRAMPH1_01G01591	86	66	72	50	64	57	100	38	50	39	391	66	53	410	312	420	119	317	349	217
FGRAMPH1_01G06085	342	321	251	396	259	153	255	139	250	65	58	188	152	29	36	27	45	44	27	27
FGRAMPH1_01G04623	293	236	404	327	127	40	103	49	78	59	56	106	61	75	87	80	120	72	148	158
FGRAMPH1_01G04771	15	8	18	11	7	13	5	12	17	28	218	97	39	214	260	247	167	220	277	85
FGRAMPH1_01G19647	32	36	24	39	87	150	79	88	107	90	413	123	98	209	206	378	141	221	337	225
FGRAMPH1_01G23975	232	314	269	408	311	142	316	97	217	17	15	99	40	12	8	7	12	6	5	6
FGRAMPH1_01G07299	6	4	5	4	4	9	3	9	8	21	16	6	11	149	100	53	47	236	35	7
FGRAMPH1_01G09283	308	231	344	389	185	120	189	74	165	36	16	119	106	11	19	18	33	14	14	31
FGRAMPH1_01G10621	106	66	138	106	61	59	55	45	89	59	387	75	69	221	369	317	125	271	326	382
FGRAMPH1_01G17071	32	36	24	26	35	44	31	46	48	64	284	88	60	343	305	248	131	233	226	137
FGRAMPH1_01G06609	297	283	259	407	242	116	228	110	227	20	4	131	91	10	9	4	16	6	6	6
FGRAMPH1_01G21687	95	107	76	97	113	89	99	90	90	123	180	118	108	248	226	399	81	267	227	58
FGRAMPH1_01G18277	117	125	305	122	58	16	19	10	38	8	2	30	15	20	5	7	57	15	13	15
FGRAMPH1_01G02475	169	95	213	168	111	98	72	41	82	28	103	73	68	79	122	57	230	60	181	184
FGRAMPH1_01G25921	61	26	208	102	10	6	19	7	11	146	178	29	104	55	168	161	9	231	185	106
FGRAMPH1_01G00793	96	112	152	148	119	70	117	76	65	76	17	72	50	29	40	15	197	27	25	38
FGRAMPH1_01G26573	37	49	42	35	42	79	42	99	89	133	392	95	131	318	224	371	96	322	260	218
FGRAMPH1_01G26165	246	207	367	238	169	104	115	55	68	91	15	89	91	23	28	24	60	53	40	46
FGRAMPH1_01G13035	20	9	66	35	5	7	5	6	6	20	409	38	33	175	275	398	39	278	290	158
FGRAMPH1_01G18217	34	39	22	29	56	53	57	58	74	55	323	78	61	281	183	374	60	272	249	151
FGRAMPH1_01G23207	80	85	51	54	89	92	85	91	165	114	318	150	121	207	235	308	125	228	195	301
FGRAMPH1_01G01679	182	86	189	131	87	55	85	44	45	62	353	65	67	259	203	398	280	247	246	212
FGRAMPH1_01G08251	3	2	6	3	2	3	2	5	3	6	42	12	11	16	63	382	140	126	225	98
FGRAMPH1_01G03973	173	289	191	299	290	212	347	156	213	72	150	188	167	132	115	142	61	124	137	110
FGRAMPH1_01G03357	212	121	388	208	62	54	125	39	69	102	100	54	79	73	68	73	37	56	60	52
FGRAMPH1_01G19235	57	25	136	71	12	18	11	20	36	26	273	41	26	122	155	329	37	153	268	107
FGRAMPH1_01G22967	209	284	118	198	305	256	249	237	293	142	220	125	103	129	267	101	66	139	140	92
FGRAMPH1_01G02169	131	128	86	103	80	76	112	56	66	77	226	66	76	90	129	231	41	86	306	90
FGRAMPH1_01G17983	191	108	236	251	297	224	275	72	91	104	54	208	127	95	64	145	132	120	87	134
FGRAMPH1_01G05151	210	104	154	42	55	4	46	4	18	10	1	11	16	2	2	0	4	3	1	3
FGRAMPH1_01G22599	42	19	91	34	70	63	49	113	5	185	4	9	14	4	10	18	179	21	29	43
FGRAMPH1_01G19145	179	241	361	377	160	174	134	180	121	64	210	143	175	297	221	245	85	248	193	140
FGRAMPH1_01G26545	24	27	39	40	29	22	24	27	21	36	73	39	41	257	196	115	139	197	164	35
FGRAMPH1_01G03091	52	73	43	34	57	63	70	82	71	128	33	55	69	113	28	45	16	107	16	173
FGRAMPH1_01G01115	299	393	284	408	396	276	363	244	384	165	42	392	293	79	139	81	234	90	60	74
FGRAMPH1_01G04849	34	14	23	23	16	27	13	28	25	25	22	34	49	22	211	27	44	33	44	24
FGRAMPH1_01G17091	3	3	2	2	5	25	4	26	12	12	106	33	9	61	56	172	54	98	213	41
FGRAMPH1_01G28289	57	37	39	43	47	63	48	53	42	88	56	48	57	76	58	77	0	2	205	301
FGRAMPH1_01G04043	3	2	2	1	14	0	18	0	0	1	1	0	1	1	4	1	143	2	6	1
FGRAMPH1_01G15191	35	28	58	52	43	79	49	77	34	180	273	66	80	254	340	239	130	165	193	234
FGRAMPH1_01G06011	86	41	184	131	38	68	54	63	9	305	9	38	95	12	11	14	133	10	17	67
FGRAMPH1_01G05467	208	65	154	109	90	73	57	57	124	399	37	102	225	70	33	36	35	45	20	31
FGRAMPH1_01G13579	11	22	10	7	2	1	1	2	3	4	0	5	238	2	0	0	1	1	1	11
FGRAMPH1_01G26125	128	252	93	179	315	200	341	225	323	71	15	228	105	41	29	23	47	35	32	19
FGRAMPH1_01G24303	278	256	304	386	192	145	198	127	201	83	90	152	156	61	109	71	56	65	75	48
FGRAMPH1_01G07417	210	139	212	222	112	62	105	58	86	91	163	97	113	131	141	182	104	160	276	118
FGRAMPH1_01G19409	83	197	112	93	200	224	235	345	38	48	21	73	14	16	9	9	28	6	22	13
FGRAMPH1_01G11123	41	40	32	49	39	20	38	17	39	9	7	25	23	23	19	7	178	22	15	28
FGRAMPH1_01G14023	0	0	1	1	1	0	1	1	0	2	0	0	1	0	0	0	147	1	0	0
FGRAMPH1_01G03805	11	38	117	56	82	16	37	57	8	102	1	17	249	4	2	3	19	3	5	10
FGRAMPH1_01G18617	199	184	334	325	232	103	228	77	134	41	45	66	20	25	26	29	15	35	21	13
FGRAMPH1_01G01625	269	294	310	396	227	119	192	112	213	31	6	83	42	8	7	5	10	6	4	6
FGRAMPH1_01G23745	97	98	72	84	104	97	103	87	123	88	337	156	98	302	266	325	134	317	319	333
FGRAMPH1_01G02071	52	48	29	44	46	39	48	34	46	34	108	50	37	87	89	305	95	131	114	178
FGRAMPH1_01G22457	13	10	11	7	11	15	9	19	15	28	10	14	23	58	52	37	245	39	49	38
FGRAMPH1_01G04141	213	91	317	134	81	34	51	52	27	59	64	53	43	42	64	47	35	32	67	93
FGRAMPH1_01G13433	271	191	253	211	89	4	183	9	32	8	0	30	64	2	1	0	1	2	0	2
FGRAMPH1_01G25239	36	63	73	79	40	29	46	27	36	51	323	49	52	255	283	157	85	116	89	120
FGRAMPH1_01G01039	244	304	236	403	248	122	257	114	248	22	1	159	87	4	9	1	18	4	3	9
FGRAMPH1_01G24479	21	22	10	14	27	34	31	32	42	52	220	44	51	182	168	397	91	174	287	187
FGRAMPH1_01G21911	2	3	2	2	1	2	2	2	2	2	256	3	1	341	168	44	21	202	58	21
FGRAMPH1_01G03109	20	26	15	18	47	49	45	31	54	18	24	44	26	112	83	60	18	133	24	176
FGRAMPH1_01G23541	363	306	375	371	218	165	236	120	169	124	65	145	121	69	45	81	87	75	56	149
FGRAMPH1_01G01361	158	118	117	170	131	167	160	155	204	129	335	231	187	397	287	369	295	318	328	146
FGRAMPH1_01G24821	31	24	28	16	24	23	18	17	21	26	127	22	23	282	238	266	57	141	143	85
FGRAMPH1_01G14219	291	224	337	386	241	163	217	114	227	25	57	85	34	22	11	15	16	10	9	5
FGRAMPH1_01G03263	211	162	168	190	150	123	136	101	203	89	288	171	149	125	189	192	171	138	318	154
FGRAMPH1_01G01481	325	279	269	161	196	150	148	134	347	197	72	317	99	124	198	187	53	229	122	358
FGRAMPH1_01G27685	30	18	13	27	80	87	67	52	87	88	216	126	110	223	153	254	219	228	181	116
FGRAMPH1_01G14559	297	264	164	318	294	178	259	173	300	58	7	339	244	14	53	11	180	23	16	52
FGRAMPH1_01G00477	109	79	160	85	104	191	88	370	13	189	8	55	36	11	9	12	94	23	38	67
FGRAMPH1_01G14549	83	143	96	140	139	112	139	115	161	58	224	168	108	343	244	320	144	253	188	90
FGRAMPH1_01G10993	43	40	43	24	60	41	66	23	49	35	107	49	41	7	80	113	50	158	273	23
FGRAMPH1_01G22963	132	116	99	107	86	92	93	101	148	80	274	122	87	292	182	336	36	232	199	104
FGRAMPH1_01G24083	5	5	8	5	7	40	11	38	39	45	369	65	29	248	242	298	51	199	183	105
FGRAMPH1_01G13581	19	37	13	50	7	7	5	6	10	10	6	18	241	4	1	3	1	1	4	27
FGRAMPH1_01G19419	138	227	131	246	260	199	278	203	385	69	153	227	126	92	56	67	40	62	69	28
FGRAMPH1_01G15789	1	2	1	9	2	2	3	2	0	10	2	1	185	1	1	1	4	2	2	18
FGRAMPH1_01G05001	34	29	34	21	33	35	32	33	46	29	181	45	40	320	161	285	82	295	235	107
FGRAMPH1_01G10125	4	5	4	3	4	4	3	3	3	11	66	27	37	83	127	129	294	174	283	188
FGRAMPH1_01G26655	276	137	261	308	128	65	105	17	51	8	2	67	68	7	11	2	31	13	3	7
FGRAMPH1_01G25569	3	8	39	1	1	1	1	3	0	1	399	2	10	6	3	3	0	1	1	16
FGRAMPH1_01G04181	187	89	117	125	60	67	110	73	40	32	29	96	15	17	78	42	7	23	21	26
FGRAMPH1_01G23317	103	122	78	126	96	76	110	67	118	35	32	130	102	29	47	40	209	63	39	85
FGRAMPH1_01G08247	10	16	13	22	18	27	28	34	25	39	213	150	32	200	161	172	104	93	112	64
FGRAMPH1_01G05439	126	126	316	154	84	41	79	17	46	28	11	55	28	12	18	12	12	19	15	28
FGRAMPH1_01G13595	1	1	1	1	1	6	1	12	1	15	12	4	2	312	26	129	7	34	35	15
FGRAMPH1_01G23961	248	181	264	389	159	83	162	68	117	27	49	91	104	14	16	36	15	16	33	16
FGRAMPH1_01G10713	3	5	3	3	4	7	3	13	6	5	43	8	1	144	53	310	8	146	93	84
FGRAMPH1_01G01071	271	50	316	152	155	13	32	14	13	12	2	5	91	2	3	4	16	3	11	46
FGRAMPH1_01G17469	20	18	23	16	12	22	14	28	16	31	205	36	29	238	100	202	55	186	119	53
FGRAMPH1_01G24299	54	32	44	42	49	60	51	59	79	69	79	68	44	70	104	130	194	186	139	193
FGRAMPH1_01G06857	289	287	270	399	269	124	222	100	209	20	3	118	62	4	6	2	15	3	2	5
FGRAMPH1_01G00977	118	106	76	80	84	61	99	64	66	109	57	86	112	235	225	205	115	284	159	132
FGRAMPH1_01G14975	289	266	330	314	176	158	140	142	233	138	193	187	234	57	219	159	144	88	156	114
FGRAMPH1_01G16215	67	18	22	37	60	17	67	48	33	100	79	47	287	31	50	14	67	29	60	111
FGRAMPH1_01G24953	3	5	1	6	3	3	4	7	1	21	2	2	167	2	1	5	21	12	9	39
FGRAMPH1_01G07123	292	274	278	376	230	120	229	106	266	32	16	147	100	10	12	7	14	6	9	7
FGRAMPH1_01G28053	183	159	68	39	38	31	23	45	46	304	31	61	206	51	60	133	11	41	78	239
FGRAMPH1_01G14465	164	337	252	339	123	208	94	205	139	16	1	114	41	22	2	1	15	1	5	3
FGRAMPH1_01G07185	241	291	264	391	229	109	214	99	210	16	8	139	68	10	13	4	18	6	5	8
FGRAMPH1_01G06259	272	321	320	403	339	183	298	139	309	34	14	121	19	21	15	21	13	19	10	6
FGRAMPH1_01G19627	13	22	9	15	26	47	31	53	74	40	221	58	45	180	165	373	112	246	212	154
FGRAMPH1_01G23205	20	23	30	26	21	30	14	28	27	58	372	68	63	211	212	311	228	184	293	180
FGRAMPH1_01G14187	178	53	329	304	88	28	181	48	16	95	10	42	160	9	12	22	6	16	18	26
FGRAMPH1_01G07779	235	301	308	348	354	262	303	235	320	167	146	305	250	172	264	200	275	170	130	137
FGRAMPH1_01G03353	67	63	109	111	45	55	43	39	49	47	177	52	57	78	200	119	216	90	247	196
FGRAMPH1_01G27231	66	81	37	47	68	61	56	38	60	58	243	115	103	132	263	150	136	154	213	94
FGRAMPH1_01G19243	137	100	118	192	269	230	306	151	57	186	67	55	183	55	46	96	212	56	75	54
FGRAMPH1_01G12681	52	23	25	44	12	3	7	3	16	2	3	5	8	14	138	2	13	2	10	7
FGRAMPH1_01G06143	33	15	35	18	11	8	8	7	8	22	344	13	24	64	111	238	35	91	252	92
FGRAMPH1_01G03317	221	271	208	368	280	164	246	129	263	57	108	195	101	62	57	114	58	66	57	42
FGRAMPH1_01G01647	200	144	373	321	127	64	107	49	66	18	47	63	59	36	95	31	51	37	32	14
FGRAMPH1_01G23191	260	286	241	379	249	138	251	118	249	21	1	128	79	1	5	1	11	2	1	5
FGRAMPH1_01G08075	21	16	22	34	29	54	28	41	43	42	170	99	51	275	295	246	246	255	273	183
FGRAMPH1_01G05703	9	8	53	8	4	4	4	2	1	7	370	6	4	6	2	3	1	5	2	12
FGRAMPH1_01G25985	64	69	76	53	37	10	15	6	30	225	41	26	251	103	43	23	16	27	34	84
FGRAMPH1_01G13765	71	45	333	58	35	21	51	8	5	1	0	8	8	0	1	0	9	1	1	1
FGRAMPH1_01G01345	272	170	375	289	74	79	101	55	118	32	34	70	103	80	135	52	64	70	81	29
FGRAMPH1_01G27445	10	15	12	7	13	26	9	36	38	39	129	35	29	252	234	174	39	134	112	63
FGRAMPH1_01G17161	161	248	176	343	215	77	207	80	165	13	2	69	32	2	3	2	11	2	2	6
FGRAMPH1_01G01017	26	11	41	61	7	5	4	6	5	184	2	9	165	4	3	2	3	4	2	15
FGRAMPH1_01G24951	167	13	37	52	107	17	30	36	7	31	1	29	110	3	3	5	94	7	8	10
FGRAMPH1_01G00803	227	261	199	235	234	216	204	236	331	188	146	305	287	178	247	147	181	184	114	83
FGRAMPH1_01G14243	2	2	27	7	1	2	1	3	0	1	371	4	2	1	0	1	0	1	1	1
FGRAMPH1_01G23947	7	9	16	7	12	16	13	28	17	40	144	19	24	223	205	311	39	110	143	100
FGRAMPH1_01G25961	13	34	20	25	4	2	4	2	1	53	14	3	40	13	7	13	8	10	23	204
FGRAMPH1_01G10531	6	8	12	8	8	13	12	10	11	7	83	14	9	44	211	81	30	48	76	32
FGRAMPH1_01G17919	12	12	10	5	16	68	23	71	140	221	4	141	34	5	6	17	10	6	13	6
FGRAMPH1_01G07305	9	14	7	10	16	36	16	42	36	33	139	51	39	245	231	142	111	140	146	97
FGRAMPH1_01G23203	4	3	1	2	19	13	7	21	10	66	59	17	9	70	78	238	272	113	45	39
FGRAMPH1_01G26925	3	3	3	2	6	13	4	9	8	11	340	18	17	229	256	331	104	184	288	189
FGRAMPH1_01G26561	250	270	302	375	253	105	243	84	199	21	23	116	74	13	16	17	21	13	17	10
FGRAMPH1_01G17385	81	45	57	38	42	34	30	42	30	64	299	52	65	197	176	309	87	222	198	144
FGRAMPH1_01G19523	11	24	10	6	61	54	53	71	88	188	157	144	136	180	106	120	142	124	168	44
FGRAMPH1_01G24061	153	264	106	142	200	189	198	170	358	103	20	156	144	17	23	13	34	23	17	20
FGRAMPH1_01G05583	4	6	9	4	4	6	3	4	1	15	64	1	20	234	80	143	48	97	199	38
FGRAMPH1_01G07623	12	13	55	26	7	11	7	12	10	33	208	27	26	138	170	244	80	154	243	302
FGRAMPH1_01G17437	18	2	19	9	12	17	41	65	4	265	1	21	97	6	2	4	3	4	2	8
FGRAMPH1_01G28011	4	2	6	6	65	221	176	296	23	22	0	66	9	0	1	1	1	1	0	2
FGRAMPH1_01G14365	5	4	2	3	9	1	7	1	1	6	94	6	2	44	24	72	299	22	168	51
FGRAMPH1_01G10759	289	206	304	231	156	97	163	109	147	126	82	160	169	196	198	207	141	233	218	156
FGRAMPH1_01G24383	7	7	5	4	9	12	8	16	18	15	34	17	11	88	55	70	90	63	155	22
FGRAMPH1_01G06507	181	162	147	166	119	64	111	55	86	52	141	82	89	180	223	138	55	130	106	112
FGRAMPH1_01G06693	12	14	27	22	6	16	7	8	2	40	157	3	33	54	156	290	11	165	215	233
FGRAMPH1_01G23141	235	181	254	300	137	99	122	94	134	80	297	127	117	267	223	332	113	304	348	205
FGRAMPH1_01G15355	178	164	87	151	218	36	99	22	111	23	19	33	27	8	12	16	69	11	23	16
FGRAMPH1_01G01465	11	7	12	3	18	13	5	13	28	7	127	16	19	229	116	219	18	116	252	113
FGRAMPH1_01G08343	281	151	171	152	194	128	174	212	179	141	33	155	239	56	109	105	179	71	127	163
FGRAMPH1_01G01947	11	9	7	7	11	8	9	9	10	9	4	15	17	61	141	12	6	150	15	4
FGRAMPH1_01G19047	250	105	365	198	85	34	91	21	42	12	7	24	29	6	12	6	16	20	19	12
FGRAMPH1_01G26335	57	63	38	63	53	40	35	56	95	57	56	141	87	269	131	44	88	49	23	24
FGRAMPH1_01G24519	33	23	25	23	30	36	31	37	30	37	99	41	18	188	188	129	153	183	217	237
FGRAMPH1_01G18291	26	31	6	10	45	95	21	76	124	22	136	104	16	151	152	302	78	214	164	301
FGRAMPH1_01G04649	192	223	306	161	279	137	151	175	81	60	14	51	43	5	16	10	26	9	10	22
FGRAMPH1_01G26669	75	40	108	81	31	136	27	188	41	316	87	57	149	225	156	212	147	240	195	216
FGRAMPH1_01G27387	98	50	66	57	81	112	97	82	86	92	255	180	124	258	190	320	162	244	269	177
FGRAMPH1_01G11221	250	193	289	371	148	75	110	82	134	13	19	93	36	14	23	10	17	24	17	9
FGRAMPH1_01G10359	75	135	79	79	132	183	117	195	317	123	66	168	175	30	44	35	71	48	44	26
FGRAMPH1_01G22169	11	8	7	15	13	114	128	153	7	132	23	104	13	166	7	14	1	17	46	3
FGRAMPH1_01G04129	10	6	16	13	9	13	12	18	6	22	25	18	39	34	169	41	226	47	67	111
FGRAMPH1_01G12495	1	2	2	2	4	12	4	14	5	12	136	19	10	263	110	167	37	209	222	36
FGRAMPH1_01G25771	25	38	17	14	58	46	69	49	61	40	160	65	18	5	38	194	41	59	154	32
FGRAMPH1_01G10505	11	12	6	6	11	14	10	16	19	5	42	16	12	67	39	63	122	51	175	85
FGRAMPH1_01G16407	149	170	120	60	257	138	263	142	124	19	8	64	9	44	81	20	11	31	47	9
FGRAMPH1_01G19015	83	116	58	107	128	161	121	169	250	121	189	277	165	268	171	203	197	224	167	178
FGRAMPH1_01G03171	76	64	53	85	68	85	70	61	81	77	210	117	74	215	170	306	127	228	251	151
FGRAMPH1_01G25981	135	222	156	215	269	177	316	154	225	36	16	164	53	24	26	17	40	24	16	17
FGRAMPH1_01G03877	79	90	46	54	75	116	60	98	262	23	69	148	13	58	90	220	208	160	133	178
FGRAMPH1_01G14177	7	34	0	1	1	3	0	0	1	3	1	7	36	9	1	3	1	3	5	217
FGRAMPH1_01G24031	36	40	10	18	56	63	50	39	63	89	92	115	88	205	175	182	88	287	148	118
FGRAMPH1_01G23877	138	111	66	80	136	235	200	222	328	238	13	173	91	37	31	32	21	28	24	48
FGRAMPH1_01G20085	258	250	295	365	232	118	228	110	269	34	33	131	80	15	16	11	21	11	13	10
FGRAMPH1_01G16659	169	238	209	328	209	117	244	92	169	16	5	95	60	13	13	3	14	7	4	7
FGRAMPH1_01G17595	12	11	14	12	15	36	27	34	19	45	306	21	16	232	204	205	34	214	234	127
FGRAMPH1_01G27931	120	300	35	16	19	35	13	3	21	7	0	7	35	2	0	11	10	0	16	6
FGRAMPH1_01G04065	58	29	46	58	57	54	53	42	58	56	204	174	123	184	252	291	127	173	260	171
FGRAMPH1_01G27343	9	35	11	9	29	85	25	22	27	30	119	235	46	50	131	200	36	46	210	41
FGRAMPH1_01G17517	200	283	179	303	314	210	336	190	347	39	6	157	117	4	11	5	28	4	6	6
FGRAMPH1_01G01885	29	22	29	32	32	41	28	47	25	71	198	48	76	198	252	230	211	222	264	174
FGRAMPH1_01G09843	275	122	333	243	111	82	114	100	148	72	17	95	101	22	17	21	29	23	30	13
FGRAMPH1_01G15257	274	259	268	369	233	103	227	88	221	17	3	107	68	3	6	2	13	3	2	4
FGRAMPH1_01G02927	345	191	324	248	192	189	180	160	230	110	98	197	101	100	105	92	74	99	62	66
FGRAMPH1_01G10397	147	74	160	140	58	37	52	14	35	37	139	26	39	166	141	277	73	186	125	100
FGRAMPH1_01G07447	191	163	306	223	84	44	58	23	73	30	82	49	14	19	64	37	36	15	39	57
FGRAMPH1_01G16831	52	27	49	38	30	43	39	99	33	133	92	87	159	242	177	77	148	146	129	46
FGRAMPH1_01G25707	11	46	4	1	57	7	17	7	122	36	1	145	34	88	33	11	32	2	24	21
FGRAMPH1_01G14221	14	13	6	4	19	18	13	18	32	34	140	32	31	201	276	208	211	190	217	261
FGRAMPH1_01G24633	15	18	11	13	19	32	16	23	21	29	258	29	17	315	164	319	54	246	238	124
FGRAMPH1_01G17821	306	252	303	250	148	123	139	124	168	150	344	111	149	247	291	271	72	213	261	176
FGRAMPH1_01G27067	20	15	10	22	16	14	9	8	15	7	10	55	55	21	50	18	214	23	35	34
FGRAMPH1_01G05597	107	167	36	71	59	294	114	50	4	24	7	13	9	3	3	26	60	28	87	11
FGRAMPH1_01G19795	254	180	344	290	126	61	100	53	117	19	14	84	38	18	33	13	27	19	14	12
FGRAMPH1_01G08931	11	4	15	1	12	2	3	2	0	199	0	2	0	0	0	11	0	0	0	3
FGRAMPH1_01G23069	86	34	76	56	37	26	36	19	13	20	86	14	52	10	143	14	33	41	32	34
FGRAMPH1_01G04571	128	216	308	234	128	158	154	171	126	218	21	153	117	29	24	20	75	27	24	35
FGRAMPH1_01G11841	57	84	66	84	68	99	67	117	54	60	22	175	180	58	44	11	4	33	13	9
FGRAMPH1_01G14953	191	65	340	156	19	7	27	5	5	6	3	8	12	3	6	3	25	7	4	9
FGRAMPH1_01G10137	193	163	311	175	141	111	92	190	19	30	10	27	23	8	6	7	18	6	13	34
FGRAMPH1_01G19955	92	103	116	99	65	112	85	96	130	78	190	151	114	196	169	305	107	194	150	161
FGRAMPH1_01G17579	16	17	16	13	15	28	14	33	22	44	129	38	40	61	81	134	191	113	147	185
FGRAMPH1_01G17117	98	91	108	98	141	78	131	55	82	35	20	52	25	17	22	20	155	19	29	29
FGRAMPH1_01G06935	14	10	14	12	9	20	9	25	10	25	306	18	23	205	169	303	46	216	224	120
FGRAMPH1_01G22531	7	17	3	8	27	27	13	18	69	23	267	57	20	228	178	173	59	166	271	141
FGRAMPH1_01G24621	4	12	6	6	6	11	7	18	15	46	215	14	34	191	81	315	48	143	170	119
FGRAMPH1_01G26855	99	150	83	130	161	130	156	137	227	81	156	211	79	140	175	253	151	273	277	65
FGRAMPH1_01G26381	204	202	208	347	158	88	155	83	167	15	12	84	61	15	14	9	18	9	13	8
FGRAMPH1_01G23829	269	275	225	368	211	136	262	123	189	51	40	170	142	51	54	51	46	62	40	27
FGRAMPH1_01G09829	269	201	325	329	147	78	109	73	164	29	59	139	126	49	92	71	116	61	60	48
FGRAMPH1_01G23815	243	144	292	238	112	85	115	70	82	115	348	101	150	213	277	278	110	184	248	250
FGRAMPH1_01G24395	155	105	300	195	70	54	69	34	50	53	129	86	62	126	165	159	151	257	194	139
FGRAMPH1_01G07407	126	96	138	105	77	60	68	53	62	83	185	90	70	181	270	148	97	133	175	155
FGRAMPH1_01G22281	1	3	2	2	5	16	11	11	3	3	116	9	0	68	109	27	1	233	98	4
FGRAMPH1_01G27605	164	164	147	168	164	129	160	143	203	121	73	206	244	86	196	73	173	81	48	63
FGRAMPH1_01G20003	168	210	125	184	207	159	191	188	333	88	264	279	157	302	285	338	113	327	233	119
FGRAMPH1_01G08483	133	279	205	218	25	13	17	5	8	15	0	23	64	5	0	0	3	1	1	1
FGRAMPH1_01G02701	61	120	29	38	121	74	82	59	123	101	125	123	17	232	92	118	17	147	84	45
FGRAMPH1_01G28033	84	67	107	80	180	72	171	184	43	52	33	87	17	80	69	31	90	65	100	10
FGRAMPH1_01G10253	303	209	209	165	129	48	65	25	75	69	18	81	76	47	42	49	73	82	46	78
FGRAMPH1_01G14863	221	214	242	357	168	105	147	129	206	42	37	83	39	21	22	31	27	20	26	10
FGRAMPH1_01G22641	42	24	63	51	26	38	27	47	44	57	340	53	52	159	187	288	48	148	160	90
FGRAMPH1_01G26643	85	72	77	54	49	78	47	50	97	124	83	81	107	71	124	293	39	172	159	254
FGRAMPH1_01G02917	274	273	237	353	194	91	197	89	198	14	1	96	37	4	7	1	12	2	2	5
FGRAMPH1_01G13597	44	33	11	1	37	5	5	3	25	176	6	10	1	18	17	49	2	9	4	11
FGRAMPH1_01G11301	250	288	177	280	217	196	221	215	305	84	24	182	198	19	31	20	45	19	21	18
FGRAMPH1_01G20615	22	24	14	20	33	46	35	45	59	29	239	77	51	236	270	253	152	227	224	155
FGRAMPH1_01G04087	122	238	65	20	37	22	16	7	14	57	19	40	267	33	23	24	31	35	37	59
FGRAMPH1_01G10785	16	15	14	19	30	69	35	37	40	27	216	75	62	305	181	327	71	229	288	150
FGRAMPH1_01G04759	58	94	87	89	99	100	95	92	101	75	173	108	95	240	269	324	131	267	171	119
FGRAMPH1_01G11323	26	20	18	14	36	52	34	36	27	62	156	88	54	132	70	133	42	79	223	76
FGRAMPH1_01G08909	39	15	7	8	109	46	56	170	19	230	1	61	17	2	1	3	0	1	4	2
FGRAMPH1_01G15373	62	110	76	98	118	110	105	98	125	73	135	112	85	107	228	150	100	145	121	70
FGRAMPH1_01G27791	282	224	310	341	170	69	170	70	114	44	12	97	133	13	28	11	85	26	17	21
FGRAMPH1_01G08551	205	106	158	298	132	35	92	22	26	20	6	36	15	5	11	13	49	13	15	13
FGRAMPH1_01G06895	20	16	11	23	18	18	31	22	21	50	121	22	9	131	95	222	19	187	103	65
FGRAMPH1_01G03255	20	17	20	15	14	27	11	34	22	96	60	33	76	37	163	49	65	57	48	31
FGRAMPH1_01G08521	185	241	153	255	29	29	22	22	15	82	13	154	102	10	9	11	8	26	60	26
FGRAMPH1_01G28055	105	92	31	27	16	6	7	26	10	292	6	38	71	20	14	90	4	53	28	76
FGRAMPH1_01G23435	156	32	145	110	92	55	162	77	61	36	36	33	40	71	50	35	31	26	29	6
FGRAMPH1_01G22513	46	59	43	37	44	42	35	37	60	58	199	55	26	113	130	292	90	135	203	73
FGRAMPH1_01G23707	231	175	310	174	122	58	98	53	96	29	42	56	40	38	35	42	17	56	43	31
FGRAMPH1_01G18923	160	163	159	242	195	156	225	89	166	47	67	221	144	205	226	105	140	82	60	53
FGRAMPH1_01G13623	12	27	11	6	9	16	5	25	36	17	19	15	73	52	110	55	79	85	211	59
FGRAMPH1_01G21713	37	51	29	282	41	19	26	64	21	11	1	50	1	19	19	6	6	65	17	0
FGRAMPH1_01G24145	139	33	7	18	95	12	25	14	45	74	11	167	267	29	12	11	69	20	16	15
FGRAMPH1_01G17269	7	9	5	7	19	10	13	8	10	7	47	13	22	44	40	73	170	56	80	52
FGRAMPH1_01G07131	53	74	38	64	119	57	108	52	83	30	81	57	48	113	125	97	62	46	157	114
FGRAMPH1_01G21029	84	125	72	89	249	172	297	115	127	47	16	159	91	27	15	15	0	23	19	9
FGRAMPH1_01G02583	36	19	46	25	29	35	24	26	19	42	296	35	38	224	257	278	52	182	257	132
FGRAMPH1_01G20359	0	0	0	0	0	0	0	0	0	0	0	0	1	0	0	1	139	2	1	12
FGRAMPH1_01G12711	34	24	33	41	19	11	15	8	13	23	203	97	14	22	31	141	76	33	209	115
FGRAMPH1_01G24639	202	291	148	257	214	210	315	162	232	91	136	181	100	179	160	149	113	171	118	120
FGRAMPH1_01G19267	17	21	18	20	26	26	24	17	25	15	254	34	16	142	112	290	45	126	168	102
FGRAMPH1_01G10593	113	102	53	62	154	249	247	258	217	148	69	164	124	176	163	89	29	180	102	112
FGRAMPH1_01G07037	151	189	181	224	199	173	167	156	208	54	235	169	84	220	260	242	63	148	167	142
FGRAMPH1_01G20941	27	11	37	19	37	29	39	118	23	293	1	37	137	2	2	3	19	2	7	6
FGRAMPH1_01G17485	232	170	224	244	178	131	186	123	136	162	250	229	194	187	127	249	159	162	235	175
FGRAMPH1_01G04749	17	18	18	15	22	19	20	22	19	31	149	28	40	177	161	232	149	138	158	309
FGRAMPH1_01G05153	33	41	35	21	61	49	28	29	40	18	32	98	2	222	32	61	4	88	165	9
FGRAMPH1_01G09977	20	26	26	22	21	50	22	62	47	71	105	61	98	249	149	123	145	256	106	98
FGRAMPH1_01G14503	8	9	9	8	9	20	8	28	10	48	191	20	36	258	129	201	74	152	147	141
FGRAMPH1_01G15399	29	39	17	33	29	22	28	24	32	15	32	27	16	44	50	48	175	83	42	48
[truncated: 10,485 more rows]
