# Supplementary material for: Genomics and Transcriptomics of 3ANX (NX-2) and NX (NX-3) Producing Isolates of Fusarium graminearum
Source: Toxins (Basel). 2025 Jun 5;17(6):284. doi: 10.3390/toxins17060284 (PMC12197723; doi:10.3390/toxins17060284)
Supplement: Supplementary file 1 [file toxins-17-00284-s001.zip › Dataset_S4.txt]

Down-regulated in isolate-17N											Up-regulated in isolate-17N
[East]	[Interlake]	[Central]	[Southwest]		[East] and [Central]	[East] and [Interlake] and [Central]		[East] and [Interlake] and [Central] and [Southwest]			[East]	[Interlake]	[Central]	[Southwest]		[East] and [Central]		[East] and [Interlake]		[East] and [Interlake] and [Central]		[East] and [Interlake] and [Central] and [Southwest]
FGRAMPH1_01G24899	FGRAMPH1_01G10289	FGRAMPH1_01G05651	FGRAMPH1_01G04361		FGRAMPH1_01G27457	FGRAMPH1_01G07827		FGRAMPH1_01G24151			FGRAMPH1_01G21643	FGRAMPH1_01G26611	FGRAMPH1_01G16527	FGRAMPH1_01G02961		FGRAMPH1_01G27979		FGRAMPH1_01G11963		FGRAMPH1_01G21645		FGRAMPH1_01G24227
FGRAMPH1_01G23927	FGRAMPH1_01G17785	FGRAMPH1_01G00501	FGRAMPH1_01G25521		FGRAMPH1_01G06697	FGRAMPH1_01G23977		FGRAMPH1_01G09815			FGRAMPH1_01G04085	FGRAMPH1_01G08759	FGRAMPH1_01G13491	FGRAMPH1_01G00855		FGRAMPH1_01G22087		FGRAMPH1_01G27981		FGRAMPH1_01G21641		FGRAMPH1_01G08477
FGRAMPH1_01G27553	FGRAMPH1_01G24493	FGRAMPH1_01G02599	FGRAMPH1_01G08973		FGRAMPH1_01G20245	FGRAMPH1_01G11361		FGRAMPH1_01G06183			FGRAMPH1_01G09279	FGRAMPH1_01G28261	FGRAMPH1_01G21265	FGRAMPH1_01G27553		FGRAMPH1_01G12195		FGRAMPH1_01G15805		FGRAMPH1_01G26609		FGRAMPH1_01G08781
FGRAMPH1_01G23465	FGRAMPH1_01G17803	FGRAMPH1_01G06459	FGRAMPH1_01G09375		FGRAMPH1_01G23445	FGRAMPH1_01G26155		FGRAMPH1_01G12779			FGRAMPH1_01G04315	FGRAMPH1_01G22263	FGRAMPH1_01G12753	FGRAMPH1_01G22885		FGRAMPH1_01G14137		FGRAMPH1_01G11819		FGRAMPH1_01G24223		FGRAMPH1_01G22279
FGRAMPH1_01G04539	FGRAMPH1_01G26559	FGRAMPH1_01G06509	FGRAMPH1_01G08425		FGRAMPH1_01G10989	FGRAMPH1_01G00931		FGRAMPH1_01G07815			FGRAMPH1_01G21525	FGRAMPH1_01G16155	FGRAMPH1_01G21863	FGRAMPH1_01G20689		FGRAMPH1_01G25277		FGRAMPH1_01G07999		FGRAMPH1_01G15741		FGRAMPH1_01G25543
FGRAMPH1_01G01621	FGRAMPH1_01G23889	FGRAMPH1_01G23085	FGRAMPH1_01G05711		FGRAMPH1_01G16875	FGRAMPH1_01G10967		FGRAMPH1_01G03481			FGRAMPH1_01G21523	FGRAMPH1_01G16345	FGRAMPH1_01G25545	FGRAMPH1_01G24029		FGRAMPH1_01G12285		FGRAMPH1_01G05745		FGRAMPH1_01G03711		FGRAMPH1_01G00081
FGRAMPH1_01G06799	FGRAMPH1_01G14447	FGRAMPH1_01G15609	FGRAMPH1_01G05133		FGRAMPH1_01G07131	FGRAMPH1_01G22693		FGRAMPH1_01G22557			FGRAMPH1_01G25455	FGRAMPH1_01G00001	FGRAMPH1_01G13007	FGRAMPH1_01G10205		FGRAMPH1_01G08577		FGRAMPH1_01G08359		FGRAMPH1_01G24225		FGRAMPH1_01G09381
FGRAMPH1_01G23577	FGRAMPH1_01G17293	FGRAMPH1_01G05009	FGRAMPH1_01G16589		FGRAMPH1_01G07349	FGRAMPH1_01G14935		FGRAMPH1_01G20117			FGRAMPH1_01G27993	FGRAMPH1_01G08845	FGRAMPH1_01G12309	FGRAMPH1_01G25999		FGRAMPH1_01G21267		FGRAMPH1_01G08603		FGRAMPH1_01G13963		FGRAMPH1_01G13123
FGRAMPH1_01G14911	FGRAMPH1_01G11297	FGRAMPH1_01G02185	FGRAMPH1_01G10409		FGRAMPH1_01G03407	FGRAMPH1_01G06359		FGRAMPH1_01G26253			FGRAMPH1_01G13105	FGRAMPH1_01G08281	FGRAMPH1_01G27991	FGRAMPH1_01G02097		FGRAMPH1_01G08091		FGRAMPH1_01G16365		FGRAMPH1_01G09445		FGRAMPH1_01G19453
FGRAMPH1_01G19915	FGRAMPH1_01G23657	FGRAMPH1_01G16567	FGRAMPH1_01G27589		FGRAMPH1_01G25365	FGRAMPH1_01G23599		FGRAMPH1_01G16937			FGRAMPH1_01G09311	FGRAMPH1_01G27861	FGRAMPH1_01G26185	FGRAMPH1_01G01903		FGRAMPH1_01G14817		FGRAMPH1_01G21683		FGRAMPH1_01G09141		ENSRNA049557971
FGRAMPH1_01G01979	FGRAMPH1_01G22981	FGRAMPH1_01G15147	FGRAMPH1_01G21699		FGRAMPH1_01G11365	FGRAMPH1_01G15233		FGRAMPH1_01G26787			FGRAMPH1_01G13961	FGRAMPH1_01G08639	FGRAMPH1_01G01377	FGRAMPH1_01G23569		FGRAMPH1_01G22001		FGRAMPH1_01G13765		FGRAMPH1_01G16233		FGRAMPH1_01G13477
FGRAMPH1_01G06219	FGRAMPH1_01G20621	FGRAMPH1_01G05365	FGRAMPH1_01G00343		FGRAMPH1_01G11815	FGRAMPH1_01G26407		FGRAMPH1_01G27227			FGRAMPH1_01G00053	FGRAMPH1_01G04083	FGRAMPH1_01G00281	FGRAMPH1_01G09825		FGRAMPH1_01G15813		FGRAMPH1_01G16039		FGRAMPH1_01G15985		FGRAMPH1_01G21713
FGRAMPH1_01G22885	FGRAMPH1_01G22963	FGRAMPH1_01G02079	FGRAMPH1_01G01071		FGRAMPH1_01G02479	FGRAMPH1_01G06691		FGRAMPH1_01G24141			FGRAMPH1_01G09349	FGRAMPH1_01G16113	FGRAMPH1_01G16451	FGRAMPH1_01G23331		FGRAMPH1_01G28023		FGRAMPH1_01G15459		FGRAMPH1_01G08675		FGRAMPH1_01G09131
FGRAMPH1_01G10639	FGRAMPH1_01G05071	FGRAMPH1_01G10605	FGRAMPH1_01G00187		FGRAMPH1_01G20633	FGRAMPH1_01G00749		FGRAMPH1_01G15241			FGRAMPH1_01G12151	FGRAMPH1_01G12077	FGRAMPH1_01G21327	FGRAMPH1_01G20003		FGRAMPH1_01G09277		FGRAMPH1_01G08587		FGRAMPH1_01G20829		FGRAMPH1_01G13115
FGRAMPH1_01G06793	FGRAMPH1_01G20127	FGRAMPH1_01G25983	FGRAMPH1_01G12293		FGRAMPH1_01G28089	FGRAMPH1_01G26739		FGRAMPH1_01G22785			FGRAMPH1_01G15885	FGRAMPH1_01G15899	FGRAMPH1_01G12585	FGRAMPH1_01G04565		FGRAMPH1_01G12701		FGRAMPH1_01G16377		FGRAMPH1_01G12227		FGRAMPH1_01G00569
FGRAMPH1_01G27555	FGRAMPH1_01G04829	FGRAMPH1_01G17683	FGRAMPH1_01G25135		FGRAMPH1_01G13301	FGRAMPH1_01G15413		FGRAMPH1_01G26345			FGRAMPH1_01G09145	FGRAMPH1_01G27561	FGRAMPH1_01G09433	FGRAMPH1_01G01361		FGRAMPH1_01G16395		FGRAMPH1_01G05263		FGRAMPH1_01G21833		FGRAMPH1_01G21055
FGRAMPH1_01G03733	FGRAMPH1_01G02301	FGRAMPH1_01G10001	FGRAMPH1_01G16639		FGRAMPH1_01G26463	FGRAMPH1_01G26543		FGRAMPH1_01G04905			FGRAMPH1_01G27959	FGRAMPH1_01G08481	FGRAMPH1_01G04401	FGRAMPH1_01G16945		FGRAMPH1_01G16393		FGRAMPH1_01G09061		FGRAMPH1_01G21057		FGRAMPH1_01G08631
FGRAMPH1_01G07337	FGRAMPH1_01G00671	FGRAMPH1_01G20319	FGRAMPH1_01G00191		FGRAMPH1_01G08237	FGRAMPH1_01G07323		FGRAMPH1_01G06155			FGRAMPH1_01G00173	FGRAMPH1_01G21257	FGRAMPH1_01G15627	FGRAMPH1_01G24593		FGRAMPH1_01G24451		FGRAMPH1_01G24839		FGRAMPH1_01G13107		FGRAMPH1_01G25461
FGRAMPH1_01G26575	FGRAMPH1_01G18111	FGRAMPH1_01G15123	FGRAMPH1_01G15301		FGRAMPH1_01G22495	FGRAMPH1_01G25917		FGRAMPH1_01G24095			FGRAMPH1_01G05827	FGRAMPH1_01G27563	FGRAMPH1_01G08633	FGRAMPH1_01G24403		FGRAMPH1_01G21107		FGRAMPH1_01G05345		FGRAMPH1_01G25741		FGRAMPH1_01G26599
FGRAMPH1_01G09609	FGRAMPH1_01G24599	FGRAMPH1_01G10191	FGRAMPH1_01G10573		FGRAMPH1_01G22503	FGRAMPH1_01G20681		FGRAMPH1_01G26741			FGRAMPH1_01G05747	FGRAMPH1_01G00019	FGRAMPH1_01G18495	FGRAMPH1_01G27769		FGRAMPH1_01G11493		FGRAMPH1_01G08133		FGRAMPH1_01G27955		FGRAMPH1_01G11591
FGRAMPH1_01G27477	FGRAMPH1_01G07159	FGRAMPH1_01G17143	FGRAMPH1_01G00171		FGRAMPH1_01G06593	FGRAMPH1_01G22637		FGRAMPH1_01G28149			FGRAMPH1_01G09313	FGRAMPH1_01G27559	FGRAMPH1_01G08491	FGRAMPH1_01G25603		FGRAMPH1_01G25713		FGRAMPH1_01G09451		FGRAMPH1_01G13965		FGRAMPH1_01G06259
FGRAMPH1_01G20321	FGRAMPH1_01G18299	FGRAMPH1_01G23377	FGRAMPH1_01G02555		FGRAMPH1_01G20609	FGRAMPH1_01G07023		FGRAMPH1_01G02125			FGRAMPH1_01G05751	FGRAMPH1_01G09013	FGRAMPH1_01G12249	FGRAMPH1_01G09863		FGRAMPH1_01G14147		FGRAMPH1_01G14369		FGRAMPH1_01G12413		FGRAMPH1_01G13819
FGRAMPH1_01G00971	FGRAMPH1_01G07693	FGRAMPH1_01G14443	FGRAMPH1_01G13995		FGRAMPH1_01G15927	FGRAMPH1_01G26097		FGRAMPH1_01G27103			FGRAMPH1_01G00237	FGRAMPH1_01G15507	FGRAMPH1_01G03861	FGRAMPH1_01G05887		FGRAMPH1_01G12649		FGRAMPH1_01G27155		FGRAMPH1_01G08483		FGRAMPH1_01G04409
FGRAMPH1_01G02285	FGRAMPH1_01G03263	FGRAMPH1_01G16759	FGRAMPH1_01G18791		FGRAMPH1_01G22033	FGRAMPH1_01G00751		FGRAMPH1_01G04471			FGRAMPH1_01G05695	FGRAMPH1_01G15743	FGRAMPH1_01G01991	FGRAMPH1_01G06831		FGRAMPH1_01G05521		FGRAMPH1_01G22041		FGRAMPH1_01G08891		FGRAMPH1_01G27281
FGRAMPH1_01G26695	FGRAMPH1_01G07747	FGRAMPH1_01G25819	FGRAMPH1_01G15811		FGRAMPH1_01G25635	FGRAMPH1_01G24523		FGRAMPH1_01G01759			FGRAMPH1_01G21637	FGRAMPH1_01G25287	FGRAMPH1_01G08889	FGRAMPH1_01G07781		FGRAMPH1_01G02197		FGRAMPH1_01G21343		FGRAMPH1_01G13779		FGRAMPH1_01G21537
FGRAMPH1_01G03763	FGRAMPH1_01G06037	FGRAMPH1_01G01717	FGRAMPH1_01G05519		FGRAMPH1_01G12347	FGRAMPH1_01G26691		FGRAMPH1_01G05611			FGRAMPH1_01G05749	FGRAMPH1_01G09387	FGRAMPH1_01G13389	FGRAMPH1_01G15307		FGRAMPH1_01G04947		FGRAMPH1_01G09059		FGRAMPH1_01G09075		FGRAMPH1_01G04411
FGRAMPH1_01G12581	FGRAMPH1_01G10759	FGRAMPH1_01G13615	FGRAMPH1_01G18445		FGRAMPH1_01G18751	FGRAMPH1_01G03303		FGRAMPH1_01G22585			FGRAMPH1_01G16591	FGRAMPH1_01G15707	FGRAMPH1_01G25347	FGRAMPH1_01G23465		FGRAMPH1_01G16273		FGRAMPH1_01G00051		FGRAMPH1_01G13715		FGRAMPH1_01G15699
FGRAMPH1_01G06363	FGRAMPH1_01G09797	FGRAMPH1_01G00959	FGRAMPH1_01G26007		FGRAMPH1_01G07097	FGRAMPH1_01G17389		FGRAMPH1_01G24081			FGRAMPH1_01G12723	FGRAMPH1_01G08617	FGRAMPH1_01G21053	FGRAMPH1_01G04983		FGRAMPH1_01G23223		FGRAMPH1_01G26653		FGRAMPH1_01G15803		FGRAMPH1_01G13735
FGRAMPH1_01G17775	FGRAMPH1_01G07257	FGRAMPH1_01G23863	FGRAMPH1_01G13833		FGRAMPH1_01G17165	FGRAMPH1_01G20769		FGRAMPH1_01G01485			FGRAMPH1_01G22077	FGRAMPH1_01G05539	FGRAMPH1_01G13297	FGRAMPH1_01G17211		FGRAMPH1_01G25839		FGRAMPH1_01G24843		FGRAMPH1_01G08543		FGRAMPH1_01G21717
FGRAMPH1_01G02061	FGRAMPH1_01G17391	FGRAMPH1_01G13373	FGRAMPH1_01G11459		FGRAMPH1_01G11711	FGRAMPH1_01G23731		FGRAMPH1_01G00523			FGRAMPH1_01G00075	FGRAMPH1_01G25587	FGRAMPH1_01G13235	FGRAMPH1_01G25605		FGRAMPH1_01G17845		FGRAMPH1_01G21599		FGRAMPH1_01G21607		FGRAMPH1_01G21181
FGRAMPH1_01G04939	FGRAMPH1_01G09861	FGRAMPH1_01G22599	FGRAMPH1_01G17529		FGRAMPH1_01G06757	FGRAMPH1_01G01563		FGRAMPH1_01G24871			FGRAMPH1_01G16489	FGRAMPH1_01G04397	FGRAMPH1_01G20959	FGRAMPH1_01G14555		FGRAMPH1_01G09067		FGRAMPH1_01G21917		FGRAMPH1_01G17417		FGRAMPH1_01G21253
FGRAMPH1_01G23643	FGRAMPH1_01G06455	FGRAMPH1_01G01193	FGRAMPH1_01G07967		FGRAMPH1_01G17959	FGRAMPH1_01G15407		FGRAMPH1_01G03999			FGRAMPH1_01G22711	FGRAMPH1_01G25745	FGRAMPH1_01G08877	FGRAMPH1_01G04771		FGRAMPH1_01G05773		FGRAMPH1_01G05919		FGRAMPH1_01G08535		FGRAMPH1_01G08383
FGRAMPH1_01G02705	FGRAMPH1_01G26897	FGRAMPH1_01G27591	FGRAMPH1_01G03009		FGRAMPH1_01G22113	FGRAMPH1_01G28077		FGRAMPH1_01G12111			FGRAMPH1_01G04231	FGRAMPH1_01G00047	FGRAMPH1_01G25555	FGRAMPH1_01G18509		FGRAMPH1_01G17445		FGRAMPH1_01G16131		FGRAMPH1_01G15827		FGRAMPH1_01G04289
FGRAMPH1_01G05855	FGRAMPH1_01G01709	FGRAMPH1_01G13213	FGRAMPH1_01G21903		FGRAMPH1_01G01279	FGRAMPH1_01G19773		FGRAMPH1_01G17215			FGRAMPH1_01G11609	FGRAMPH1_01G27565	FGRAMPH1_01G11883	FGRAMPH1_01G23329		FGRAMPH1_01G07043		FGRAMPH1_01G25415		FGRAMPH1_01G22323		FGRAMPH1_01G21121
FGRAMPH1_01G28115	FGRAMPH1_01G01009	FGRAMPH1_01G11065	FGRAMPH1_01G21453		FGRAMPH1_01G15169	FGRAMPH1_01G01821		FGRAMPH1_01G20119			FGRAMPH1_01G27755	FGRAMPH1_01G08881	FGRAMPH1_01G25721	FGRAMPH1_01G02077		FGRAMPH1_01G18493		FGRAMPH1_01G05541		FGRAMPH1_01G09875		FGRAMPH1_01G08507
FGRAMPH1_01G03731	FGRAMPH1_01G11355	FGRAMPH1_01G22243	FGRAMPH1_01G24255		FGRAMPH1_01G11107	FGRAMPH1_01G14461		FGRAMPH1_01G14329			FGRAMPH1_01G13687	FGRAMPH1_01G10837	FGRAMPH1_01G12105	FGRAMPH1_01G11371		FGRAMPH1_01G19843		FGRAMPH1_01G08103		FGRAMPH1_01G10871		FGRAMPH1_01G12823
FGRAMPH1_01G14555	FGRAMPH1_01G14921	FGRAMPH1_01G11099	FGRAMPH1_01G09509		FGRAMPH1_01G25965	FGRAMPH1_01G05579		FGRAMPH1_01G17423			FGRAMPH1_01G21843	FGRAMPH1_01G09355	FGRAMPH1_01G14419	FGRAMPH1_01G14549		FGRAMPH1_01G20295		FGRAMPH1_01G13109		FGRAMPH1_01G09819		FGRAMPH1_01G12353
FGRAMPH1_01G00499	FGRAMPH1_01G03031	FGRAMPH1_01G27161	FGRAMPH1_01G27603		FGRAMPH1_01G15565	FGRAMPH1_01G01161		FGRAMPH1_01G07609			FGRAMPH1_01G08389	FGRAMPH1_01G16471	FGRAMPH1_01G13813	FGRAMPH1_01G05891		FGRAMPH1_01G02971		FGRAMPH1_01G08689		ENSRNA049513654		FGRAMPH1_01G12977
FGRAMPH1_01G06869	FGRAMPH1_01G20147	FGRAMPH1_01G17259	FGRAMPH1_01G06139		FGRAMPH1_01G19213	FGRAMPH1_01G27643		FGRAMPH1_01G18079			FGRAMPH1_01G27897	FGRAMPH1_01G19137	FGRAMPH1_01G16299	FGRAMPH1_01G12383		FGRAMPH1_01G26335		FGRAMPH1_01G13439		FGRAMPH1_01G24563		FGRAMPH1_01G20277
FGRAMPH1_01G23967	FGRAMPH1_01G20155	FGRAMPH1_01G22675	FGRAMPH1_01G16087		FGRAMPH1_01G01061	FGRAMPH1_01G04741		FGRAMPH1_01G02785			FGRAMPH1_01G24373	FGRAMPH1_01G22749	FGRAMPH1_01G00339	FGRAMPH1_01G01043		FGRAMPH1_01G03059		FGRAMPH1_01G16327		FGRAMPH1_01G13433		FGRAMPH1_01G06275
FGRAMPH1_01G01609	FGRAMPH1_01G03705	FGRAMPH1_01G28267	FGRAMPH1_01G10139		FGRAMPH1_01G25835	FGRAMPH1_01G02497		FGRAMPH1_01G09813			FGRAMPH1_01G14953	FGRAMPH1_01G25459	FGRAMPH1_01G14829	FGRAMPH1_01G22583		FGRAMPH1_01G03201		FGRAMPH1_01G08701		FGRAMPH1_01G23811		FGRAMPH1_01G14863
FGRAMPH1_01G03381	FGRAMPH1_01G23693	FGRAMPH1_01G16775	FGRAMPH1_01G26809		FGRAMPH1_01G05115	FGRAMPH1_01G11181		FGRAMPH1_01G23991			FGRAMPH1_01G15725	ENSRNA049512423	FGRAMPH1_01G25349	FGRAMPH1_01G01297				FGRAMPH1_01G11635		FGRAMPH1_01G25541		FGRAMPH1_01G00301
FGRAMPH1_01G26119	FGRAMPH1_01G03277	FGRAMPH1_01G06347	FGRAMPH1_01G19265			FGRAMPH1_01G23841		FGRAMPH1_01G06415			FGRAMPH1_01G19183	FGRAMPH1_01G04319	FGRAMPH1_01G24145	FGRAMPH1_01G09689				ENSRNA049559157		FGRAMPH1_01G28161		FGRAMPH1_01G13467
FGRAMPH1_01G24429	FGRAMPH1_01G14699	FGRAMPH1_01G25251	FGRAMPH1_01G08997			FGRAMPH1_01G07027		FGRAMPH1_01G23371			FGRAMPH1_01G27895	FGRAMPH1_01G21827	FGRAMPH1_01G17433	FGRAMPH1_01G20371				FGRAMPH1_01G16601		FGRAMPH1_01G07459		FGRAMPH1_01G20203
FGRAMPH1_01G24915	FGRAMPH1_01G19887	FGRAMPH1_01G21457	FGRAMPH1_01G10137			FGRAMPH1_01G14603		FGRAMPH1_01G13147			FGRAMPH1_01G24723	FGRAMPH1_01G13299	FGRAMPH1_01G04291	FGRAMPH1_01G00749				FGRAMPH1_01G08361		FGRAMPH1_01G16231		FGRAMPH1_01G09721
FGRAMPH1_01G02959	FGRAMPH1_01G24485	FGRAMPH1_01G09895	FGRAMPH1_01G27623			FGRAMPH1_01G19803		FGRAMPH1_01G24007			FGRAMPH1_01G13659	FGRAMPH1_01G16101	FGRAMPH1_01G21469	FGRAMPH1_01G24219				FGRAMPH1_01G21601		FGRAMPH1_01G06311		FGRAMPH1_01G26061
FGRAMPH1_01G20581	FGRAMPH1_01G03821		FGRAMPH1_01G22239			FGRAMPH1_01G26667		FGRAMPH1_01G25319			FGRAMPH1_01G15907	FGRAMPH1_01G09015	FGRAMPH1_01G04509	FGRAMPH1_01G10667				FGRAMPH1_01G15607		FGRAMPH1_01G16537		FGRAMPH1_01G12415
FGRAMPH1_01G10151	FGRAMPH1_01G05391		FGRAMPH1_01G24257			FGRAMPH1_01G03307		FGRAMPH1_01G05657			FGRAMPH1_01G27931	FGRAMPH1_01G28241	FGRAMPH1_01G10749	FGRAMPH1_01G24363				FGRAMPH1_01G11655		FGRAMPH1_01G21179		FGRAMPH1_01G09073
FGRAMPH1_01G26819	FGRAMPH1_01G01417		FGRAMPH1_01G24005			FGRAMPH1_01G24865		FGRAMPH1_01G20589			FGRAMPH1_01G08943	FGRAMPH1_01G09001	FGRAMPH1_01G19891	FGRAMPH1_01G25867				FGRAMPH1_01G09357		FGRAMPH1_01G18199		FGRAMPH1_01G14513
FGRAMPH1_01G26093	FGRAMPH1_01G15153		FGRAMPH1_01G07095			FGRAMPH1_01G17019		FGRAMPH1_01G01479			ENSRNA049512687	FGRAMPH1_01G25419	FGRAMPH1_01G04259	FGRAMPH1_01G10663				FGRAMPH1_01G13695		FGRAMPH1_01G27957		FGRAMPH1_01G23435
FGRAMPH1_01G21603	FGRAMPH1_01G20915		FGRAMPH1_01G14663			FGRAMPH1_01G03267		FGRAMPH1_01G20491			FGRAMPH1_01G16073	FGRAMPH1_01G07863	FGRAMPH1_01G08707	ENSRNA049511957				FGRAMPH1_01G09359		FGRAMPH1_01G05193		FGRAMPH1_01G05095
FGRAMPH1_01G17795	FGRAMPH1_01G15223		FGRAMPH1_01G26811			FGRAMPH1_01G04603		FGRAMPH1_01G11195			FGRAMPH1_01G25089	FGRAMPH1_01G16745	FGRAMPH1_01G07379	FGRAMPH1_01G12945				FGRAMPH1_01G08567		FGRAMPH1_01G16441		FGRAMPH1_01G11527
FGRAMPH1_01G20903	FGRAMPH1_01G23305		FGRAMPH1_01G18081			FGRAMPH1_01G03811		FGRAMPH1_01G17975			FGRAMPH1_01G14089	FGRAMPH1_01G05701	FGRAMPH1_01G06427	FGRAMPH1_01G17057				FGRAMPH1_01G21647		FGRAMPH1_01G22773		FGRAMPH1_01G05989
FGRAMPH1_01G20365	FGRAMPH1_01G17821		FGRAMPH1_01G08295			FGRAMPH1_01G07573		FGRAMPH1_01G09137			FGRAMPH1_01G00791	FGRAMPH1_01G00089	FGRAMPH1_01G27535	FGRAMPH1_01G06833				FGRAMPH1_01G27999		FGRAMPH1_01G11995		FGRAMPH1_01G14583
FGRAMPH1_01G16825	FGRAMPH1_01G26977		FGRAMPH1_01G14825			FGRAMPH1_01G25985		FGRAMPH1_01G09759			FGRAMPH1_01G04229	FGRAMPH1_01G15509	FGRAMPH1_01G19211	FGRAMPH1_01G13087				FGRAMPH1_01G27781		FGRAMPH1_01G28071		ENSRNA049559461
FGRAMPH1_01G02029	FGRAMPH1_01G02765		FGRAMPH1_01G01025			FGRAMPH1_01G03639		FGRAMPH1_01G15703			FGRAMPH1_01G04239	FGRAMPH1_01G09385	FGRAMPH1_01G01629	FGRAMPH1_01G05793				FGRAMPH1_01G16577		FGRAMPH1_01G13685		FGRAMPH1_01G06277
FGRAMPH1_01G25603	FGRAMPH1_01G23721		FGRAMPH1_01G15329			FGRAMPH1_01G23137		FGRAMPH1_01G07767			FGRAMPH1_01G09143	FGRAMPH1_01G11521	FGRAMPH1_01G18185	FGRAMPH1_01G12575				FGRAMPH1_01G05151		FGRAMPH1_01G08437		FGRAMPH1_01G08381
FGRAMPH1_01G18665	FGRAMPH1_01G04935		FGRAMPH1_01G15891			FGRAMPH1_01G03925		FGRAMPH1_01G18123			ENSRNA049555552	FGRAMPH1_01G06419	FGRAMPH1_01G03359	FGRAMPH1_01G10555				FGRAMPH1_01G24685		FGRAMPH1_01G13023		FGRAMPH1_01G14279
FGRAMPH1_01G24029	FGRAMPH1_01G03459		FGRAMPH1_01G02835			FGRAMPH1_01G02341		FGRAMPH1_01G04477			FGRAMPH1_01G13111	FGRAMPH1_01G28239	FGRAMPH1_01G05905	FGRAMPH1_01G25841				FGRAMPH1_01G13443		FGRAMPH1_01G25955		FGRAMPH1_01G04117
FGRAMPH1_01G02365	FGRAMPH1_01G27369		FGRAMPH1_01G17559			FGRAMPH1_01G03837		FGRAMPH1_01G10981			FGRAMPH1_01G21941	FGRAMPH1_01G00055	FGRAMPH1_01G17525	FGRAMPH1_01G27093				FGRAMPH1_01G00235		FGRAMPH1_01G13305		FGRAMPH1_01G17885
FGRAMPH1_01G06801	FGRAMPH1_01G20577		FGRAMPH1_01G27657			FGRAMPH1_01G12335		FGRAMPH1_01G04489			FGRAMPH1_01G01171	FGRAMPH1_01G22881	FGRAMPH1_01G22981	FGRAMPH1_01G20709				FGRAMPH1_01G08367		FGRAMPH1_01G02647		FGRAMPH1_01G16693
FGRAMPH1_01G23903	FGRAMPH1_01G07591		FGRAMPH1_01G04927			FGRAMPH1_01G18429		FGRAMPH1_01G24907			FGRAMPH1_01G11703	FGRAMPH1_01G27965	FGRAMPH1_01G20817	FGRAMPH1_01G06729				FGRAMPH1_01G16487		FGRAMPH1_01G25621		FGRAMPH1_01G02189
FGRAMPH1_01G00093	FGRAMPH1_01G03269		FGRAMPH1_01G18869			FGRAMPH1_01G08255		FGRAMPH1_01G11179			FGRAMPH1_01G16197	FGRAMPH1_01G22117	FGRAMPH1_01G10061	FGRAMPH1_01G27613				FGRAMPH1_01G14091		FGRAMPH1_01G14465		FGRAMPH1_01G14535
FGRAMPH1_01G07495	FGRAMPH1_01G17955		FGRAMPH1_01G23541			FGRAMPH1_01G24475		FGRAMPH1_01G00723			FGRAMPH1_01G07855	FGRAMPH1_01G22265	FGRAMPH1_01G02771	FGRAMPH1_01G12071				ENSRNA049556142		FGRAMPH1_01G00119		FGRAMPH1_01G11529
FGRAMPH1_01G25773	FGRAMPH1_01G03451		FGRAMPH1_01G07427			FGRAMPH1_01G16985		FGRAMPH1_01G25063			ENSRNA049559232	FGRAMPH1_01G22343	FGRAMPH1_01G26701	FGRAMPH1_01G19523				FGRAMPH1_01G13307		FGRAMPH1_01G00635		FGRAMPH1_01G13447
FGRAMPH1_01G26275	FGRAMPH1_01G26009		FGRAMPH1_01G17691			FGRAMPH1_01G22819		FGRAMPH1_01G01007			FGRAMPH1_01G09115	FGRAMPH1_01G16495	FGRAMPH1_01G07337	FGRAMPH1_01G27529				FGRAMPH1_01G07657		FGRAMPH1_01G08935		FGRAMPH1_01G07897
FGRAMPH1_01G18481	FGRAMPH1_01G05927		FGRAMPH1_01G07717			FGRAMPH1_01G19357		FGRAMPH1_01G03845			FGRAMPH1_01G22285	FGRAMPH1_01G24663	FGRAMPH1_01G24781	FGRAMPH1_01G23923				FGRAMPH1_01G25645		FGRAMPH1_01G19175		FGRAMPH1_01G13535
FGRAMPH1_01G21215	FGRAMPH1_01G10017		FGRAMPH1_01G10235			FGRAMPH1_01G03767		FGRAMPH1_01G25961			FGRAMPH1_01G11539	FGRAMPH1_01G05273	FGRAMPH1_01G09837	FGRAMPH1_01G12521				FGRAMPH1_01G09447		FGRAMPH1_01G14185		FGRAMPH1_01G06339
FGRAMPH1_01G27471	FGRAMPH1_01G22767					FGRAMPH1_01G07407		FGRAMPH1_01G04441			FGRAMPH1_01G17757	FGRAMPH1_01G00225	FGRAMPH1_01G28155	FGRAMPH1_01G23681				FGRAMPH1_01G08555		FGRAMPH1_01G09181		FGRAMPH1_01G23507
FGRAMPH1_01G12073	FGRAMPH1_01G18477					FGRAMPH1_01G04593		FGRAMPH1_01G11197			FGRAMPH1_01G16781	FGRAMPH1_01G09101	FGRAMPH1_01G10651	FGRAMPH1_01G16709				FGRAMPH1_01G11885		FGRAMPH1_01G04891		FGRAMPH1_01G22595
FGRAMPH1_01G05981	FGRAMPH1_01G26545					FGRAMPH1_01G00873		FGRAMPH1_01G00725			FGRAMPH1_01G16553	FGRAMPH1_01G12763	FGRAMPH1_01G24025	FGRAMPH1_01G27091				FGRAMPH1_01G08965		FGRAMPH1_01G18649		FGRAMPH1_01G03473
FGRAMPH1_01G26179	FGRAMPH1_01G07417					FGRAMPH1_01G23219		FGRAMPH1_01G00083			FGRAMPH1_01G23415	FGRAMPH1_01G08167	FGRAMPH1_01G00805	FGRAMPH1_01G19615				FGRAMPH1_01G15463		FGRAMPH1_01G11061		FGRAMPH1_01G04805
FGRAMPH1_01G03537	FGRAMPH1_01G20265					FGRAMPH1_01G19423		FGRAMPH1_01G26235			FGRAMPH1_01G13393	FGRAMPH1_01G27907	FGRAMPH1_01G06925	FGRAMPH1_01G16831				FGRAMPH1_01G01051		FGRAMPH1_01G19351		FGRAMPH1_01G13367
FGRAMPH1_01G19027	FGRAMPH1_01G23545					FGRAMPH1_01G26045		FGRAMPH1_01G25847			FGRAMPH1_01G09107	FGRAMPH1_01G08599	FGRAMPH1_01G24775	FGRAMPH1_01G27349				FGRAMPH1_01G26655		FGRAMPH1_01G14287		FGRAMPH1_01G08379
FGRAMPH1_01G02123	FGRAMPH1_01G11659					FGRAMPH1_01G19975		FGRAMPH1_01G24079			FGRAMPH1_01G11901	FGRAMPH1_01G12087	FGRAMPH1_01G20041	FGRAMPH1_01G03259				FGRAMPH1_01G15455		FGRAMPH1_01G25077		FGRAMPH1_01G16335
FGRAMPH1_01G22877	FGRAMPH1_01G23355					FGRAMPH1_01G10095		FGRAMPH1_01G17719			ENSRNA049558394	FGRAMPH1_01G27997	FGRAMPH1_01G04663	FGRAMPH1_01G05579				ENSRNA049560380		FGRAMPH1_01G22961		FGRAMPH1_01G27567
FGRAMPH1_01G26839	FGRAMPH1_01G23319					FGRAMPH1_01G02037		FGRAMPH1_01G20955			FGRAMPH1_01G08669	FGRAMPH1_01G21631	FGRAMPH1_01G11215	FGRAMPH1_01G07473				FGRAMPH1_01G04219		FGRAMPH1_01G21023		FGRAMPH1_01G23973
FGRAMPH1_01G17157	FGRAMPH1_01G10903					FGRAMPH1_01G26461		FGRAMPH1_01G10969			FGRAMPH1_01G21967	FGRAMPH1_01G14269	FGRAMPH1_01G26211	FGRAMPH1_01G24375				FGRAMPH1_01G18239		FGRAMPH1_01G16333		FGRAMPH1_01G05035
FGRAMPH1_01G26163	FGRAMPH1_01G17543					FGRAMPH1_01G10273		FGRAMPH1_01G17717			FGRAMPH1_01G21231	FGRAMPH1_01G11933	FGRAMPH1_01G05991	FGRAMPH1_01G00759				FGRAMPH1_01G08089		FGRAMPH1_01G18513		FGRAMPH1_01G12419
FGRAMPH1_01G07781	FGRAMPH1_01G02133					FGRAMPH1_01G02075		FGRAMPH1_01G25791			FGRAMPH1_01G08531	ENSRNA049558045	FGRAMPH1_01G17507	FGRAMPH1_01G12581				FGRAMPH1_01G06447		FGRAMPH1_01G16001		FGRAMPH1_01G08371
FGRAMPH1_01G26525	FGRAMPH1_01G06047					FGRAMPH1_01G11313		FGRAMPH1_01G22507			FGRAMPH1_01G21243	FGRAMPH1_01G13163	FGRAMPH1_01G27203	FGRAMPH1_01G07561				FGRAMPH1_01G02057		FGRAMPH1_01G03411		FGRAMPH1_01G23829
FGRAMPH1_01G01903	FGRAMPH1_01G06403					FGRAMPH1_01G03435		FGRAMPH1_01G04513			FGRAMPH1_01G12435	FGRAMPH1_01G13471	FGRAMPH1_01G02959	FGRAMPH1_01G18771				FGRAMPH1_01G14757		FGRAMPH1_01G13351		FGRAMPH1_01G10065
FGRAMPH1_01G01917	FGRAMPH1_01G27327					FGRAMPH1_01G24507		FGRAMPH1_01G03111			FGRAMPH1_01G04803	FGRAMPH1_01G15655	FGRAMPH1_01G06267	FGRAMPH1_01G10631				FGRAMPH1_01G00311		FGRAMPH1_01G10189		FGRAMPH1_01G22633
FGRAMPH1_01G20181	FGRAMPH1_01G20747					FGRAMPH1_01G01731		FGRAMPH1_01G01711			FGRAMPH1_01G04403	ENSRNA049558546	FGRAMPH1_01G20199	FGRAMPH1_01G13849				FGRAMPH1_01G24023		FGRAMPH1_01G15257		FGRAMPH1_01G18643
FGRAMPH1_01G24747	FGRAMPH1_01G17783					FGRAMPH1_01G18087		FGRAMPH1_01G01183			ENSRNA049512712	FGRAMPH1_01G19133	FGRAMPH1_01G07903	FGRAMPH1_01G16385				FGRAMPH1_01G08549		FGRAMPH1_01G19327		FGRAMPH1_01G27021
FGRAMPH1_01G04515	FGRAMPH1_01G17589					FGRAMPH1_01G07107		FGRAMPH1_01G27843			FGRAMPH1_01G25441	FGRAMPH1_01G14129	FGRAMPH1_01G25017	FGRAMPH1_01G02709				FGRAMPH1_01G14737		FGRAMPH1_01G25075		FGRAMPH1_01G24443
FGRAMPH1_01G03785	FGRAMPH1_01G19579					FGRAMPH1_01G18141		ENSRNA049555308			FGRAMPH1_01G08493	FGRAMPH1_01G13269	FGRAMPH1_01G24883	FGRAMPH1_01G06037				FGRAMPH1_01G22305		FGRAMPH1_01G02819		FGRAMPH1_01G14579
FGRAMPH1_01G17571	FGRAMPH1_01G01489					FGRAMPH1_01G04501		FGRAMPH1_01G28195			FGRAMPH1_01G13295	FGRAMPH1_01G11419	FGRAMPH1_01G07891	FGRAMPH1_01G26485				FGRAMPH1_01G12577		FGRAMPH1_01G24857		FGRAMPH1_01G07071
FGRAMPH1_01G04581	FGRAMPH1_01G19933					FGRAMPH1_01G17547		FGRAMPH1_01G04145			FGRAMPH1_01G12305	FGRAMPH1_01G18749	FGRAMPH1_01G03595	FGRAMPH1_01G23027				FGRAMPH1_01G08557		FGRAMPH1_01G06857		FGRAMPH1_01G24795
FGRAMPH1_01G01191	FGRAMPH1_01G00521					FGRAMPH1_01G09831		FGRAMPH1_01G01493			FGRAMPH1_01G11449	FGRAMPH1_01G08127		FGRAMPH1_01G09675				FGRAMPH1_01G16513		FGRAMPH1_01G09631		FGRAMPH1_01G28033
FGRAMPH1_01G07355	FGRAMPH1_01G07389					FGRAMPH1_01G07705		FGRAMPH1_01G07817			FGRAMPH1_01G04237	FGRAMPH1_01G00355		FGRAMPH1_01G10607				FGRAMPH1_01G05625		FGRAMPH1_01G19489		FGRAMPH1_01G24207
FGRAMPH1_01G07605	FGRAMPH1_01G06471					FGRAMPH1_01G20411		FGRAMPH1_01G24975			FGRAMPH1_01G20139	FGRAMPH1_01G06421		FGRAMPH1_01G00099				FGRAMPH1_01G11579		FGRAMPH1_01G06877		FGRAMPH1_01G06273
FGRAMPH1_01G04727	FGRAMPH1_01G03465					FGRAMPH1_01G01481		FGRAMPH1_01G04703			FGRAMPH1_01G08697	FGRAMPH1_01G27903		FGRAMPH1_01G15341				ENSRNA049554867		FGRAMPH1_01G22911		FGRAMPH1_01G11525
FGRAMPH1_01G06925	FGRAMPH1_01G27261					FGRAMPH1_01G01265		FGRAMPH1_01G11207			FGRAMPH1_01G22731	FGRAMPH1_01G08711		FGRAMPH1_01G20441				FGRAMPH1_01G25113		FGRAMPH1_01G14219		FGRAMPH1_01G11587
FGRAMPH1_01G27619	FGRAMPH1_01G11349					FGRAMPH1_01G00977		FGRAMPH1_01G13731			FGRAMPH1_01G09055	ENSRNA049556657		FGRAMPH1_01G00897				FGRAMPH1_01G14857		FGRAMPH1_01G20975		FGRAMPH1_01G24441
FGRAMPH1_01G26399	FGRAMPH1_01G06001					FGRAMPH1_01G24863		FGRAMPH1_01G04749			FGRAMPH1_01G04363	FGRAMPH1_01G25259		FGRAMPH1_01G19613				FGRAMPH1_01G24357		FGRAMPH1_01G18083		FGRAMPH1_01G10877
FGRAMPH1_01G00719	FGRAMPH1_01G14517					FGRAMPH1_01G19447		FGRAMPH1_01G04059			ENSRNA049559081	FGRAMPH1_01G22173		FGRAMPH1_01G20991				FGRAMPH1_01G24673		FGRAMPH1_01G01163		FGRAMPH1_01G24125
FGRAMPH1_01G17005	FGRAMPH1_01G20145					FGRAMPH1_01G20211		FGRAMPH1_01G01313			FGRAMPH1_01G08511	FGRAMPH1_01G11589		FGRAMPH1_01G26875				FGRAMPH1_01G15679		FGRAMPH1_01G02807		FGRAMPH1_01G16295
FGRAMPH1_01G25055	FGRAMPH1_01G24463					FGRAMPH1_01G23819		FGRAMPH1_01G04003			FGRAMPH1_01G11607	FGRAMPH1_01G15677		FGRAMPH1_01G12869				FGRAMPH1_01G10139		FGRAMPH1_01G21141		FGRAMPH1_01G14685
FGRAMPH1_01G02977	FGRAMPH1_01G00981					FGRAMPH1_01G03823		FGRAMPH1_01G14177			FGRAMPH1_01G11507	FGRAMPH1_01G16149		FGRAMPH1_01G12495				FGRAMPH1_01G03703		FGRAMPH1_01G07415		FGRAMPH1_01G26519
FGRAMPH1_01G07757	FGRAMPH1_01G09921					FGRAMPH1_01G07111		FGRAMPH1_01G02159			FGRAMPH1_01G08523	FGRAMPH1_01G11575		FGRAMPH1_01G18587				FGRAMPH1_01G18875		ENSRNA049513676		FGRAMPH1_01G02297
FGRAMPH1_01G10593	FGRAMPH1_01G19201					FGRAMPH1_01G17335		FGRAMPH1_01G26293			FGRAMPH1_01G08559	FGRAMPH1_01G13313		FGRAMPH1_01G00145				FGRAMPH1_01G22743		FGRAMPH1_01G02221		FGRAMPH1_01G23965
FGRAMPH1_01G14951	FGRAMPH1_01G19099					FGRAMPH1_01G14771		FGRAMPH1_01G21591			FGRAMPH1_01G27439	FGRAMPH1_01G16145		FGRAMPH1_01G20957				FGRAMPH1_01G14839		FGRAMPH1_01G02529		FGRAMPH1_01G22165
FGRAMPH1_01G20801	FGRAMPH1_01G20989					FGRAMPH1_01G23237		FGRAMPH1_01G18915			FGRAMPH1_01G13053	FGRAMPH1_01G14277		FGRAMPH1_01G26545				FGRAMPH1_01G15291		FGRAMPH1_01G13365		FGRAMPH1_01G12277
FGRAMPH1_01G19313	FGRAMPH1_01G27093					FGRAMPH1_01G09869		FGRAMPH1_01G17237			FGRAMPH1_01G21051	FGRAMPH1_01G11385		FGRAMPH1_01G08111				FGRAMPH1_01G25281		FGRAMPH1_01G22937		FGRAMPH1_01G12975
FGRAMPH1_01G13667	FGRAMPH1_01G07483					FGRAMPH1_01G03469		FGRAMPH1_01G09647			FGRAMPH1_01G01925	FGRAMPH1_01G07245		FGRAMPH1_01G00215				ENSRNA049555215		FGRAMPH1_01G03891		FGRAMPH1_01G13823
FGRAMPH1_01G20499	FGRAMPH1_01G13757					FGRAMPH1_01G20105		FGRAMPH1_01G26495			FGRAMPH1_01G25439	FGRAMPH1_01G15953		FGRAMPH1_01G04911				FGRAMPH1_01G04799		FGRAMPH1_01G14687		FGRAMPH1_01G21989
FGRAMPH1_01G24781	FGRAMPH1_01G01801					FGRAMPH1_01G19013		FGRAMPH1_01G17593			FGRAMPH1_01G22193	FGRAMPH1_01G04153		FGRAMPH1_01G13413				FGRAMPH1_01G13651		FGRAMPH1_01G25561		FGRAMPH1_01G03063
FGRAMPH1_01G14657	FGRAMPH1_01G10025					FGRAMPH1_01G18071		FGRAMPH1_01G07165			FGRAMPH1_01G18277	FGRAMPH1_01G09419		FGRAMPH1_01G26213				FGRAMPH1_01G15981		FGRAMPH1_01G16889		FGRAMPH1_01G11593
FGRAMPH1_01G24011	FGRAMPH1_01G19577					FGRAMPH1_01G09195		FGRAMPH1_01G06181			FGRAMPH1_01G08529	FGRAMPH1_01G00065		FGRAMPH1_01G07003				FGRAMPH1_01G20539		FGRAMPH1_01G02917		FGRAMPH1_01G18773
FGRAMPH1_01G06189	FGRAMPH1_01G11479					FGRAMPH1_01G26405		FGRAMPH1_01G16901			FGRAMPH1_01G13853	FGRAMPH1_01G08387		FGRAMPH1_01G13527				FGRAMPH1_01G20947		FGRAMPH1_01G23491		FGRAMPH1_01G01503
FGRAMPH1_01G11037	FGRAMPH1_01G14591					FGRAMPH1_01G23227		FGRAMPH1_01G15551			FGRAMPH1_01G15123	FGRAMPH1_01G25503		FGRAMPH1_01G13083				FGRAMPH1_01G21175		FGRAMPH1_01G15709		FGRAMPH1_01G26207
FGRAMPH1_01G11069	FGRAMPH1_01G00763					FGRAMPH1_01G01679		FGRAMPH1_01G25093			FGRAMPH1_01G17991	FGRAMPH1_01G15957		FGRAMPH1_01G14123				FGRAMPH1_01G05235		FGRAMPH1_01G13129		FGRAMPH1_01G19419
FGRAMPH1_01G24903	FGRAMPH1_01G26013					FGRAMPH1_01G04759		FGRAMPH1_01G11159			FGRAMPH1_01G04105	FGRAMPH1_01G18819		FGRAMPH1_01G21391				FGRAMPH1_01G22035		FGRAMPH1_01G05189		FGRAMPH1_01G09909
FGRAMPH1_01G01305	FGRAMPH1_01G11357					FGRAMPH1_01G09207		FGRAMPH1_01G25393			FGRAMPH1_01G12501	FGRAMPH1_01G00217		FGRAMPH1_01G12219				FGRAMPH1_01G08601		FGRAMPH1_01G12553		FGRAMPH1_01G19953
FGRAMPH1_01G24619	FGRAMPH1_01G15251					FGRAMPH1_01G15409		FGRAMPH1_01G24977			FGRAMPH1_01G12657	FGRAMPH1_01G13509		FGRAMPH1_01G22379				FGRAMPH1_01G06247		FGRAMPH1_01G05303		FGRAMPH1_01G13777
FGRAMPH1_01G26875	FGRAMPH1_01G05163					FGRAMPH1_01G23887		FGRAMPH1_01G18089			FGRAMPH1_01G08793	FGRAMPH1_01G22151		ENSRNA049511925				FGRAMPH1_01G08533		FGRAMPH1_01G22301		FGRAMPH1_01G01553
FGRAMPH1_01G11299	FGRAMPH1_01G19203					FGRAMPH1_01G20753		FGRAMPH1_01G05557			FGRAMPH1_01G08155	FGRAMPH1_01G05631		FGRAMPH1_01G08249				FGRAMPH1_01G22307		FGRAMPH1_01G24677		FGRAMPH1_01G22899
FGRAMPH1_01G18355	FGRAMPH1_01G14713					FGRAMPH1_01G24505		FGRAMPH1_01G01639			FGRAMPH1_01G28041	FGRAMPH1_01G07247		FGRAMPH1_01G05955				FGRAMPH1_01G08279		ENSRNA049558443		FGRAMPH1_01G04415
FGRAMPH1_01G15999	FGRAMPH1_01G26661					FGRAMPH1_01G20649		FGRAMPH1_01G03093			FGRAMPH1_01G15301	FGRAMPH1_01G16497		FGRAMPH1_01G12759				FGRAMPH1_01G25185		FGRAMPH1_01G06019		FGRAMPH1_01G18315
FGRAMPH1_01G03199	FGRAMPH1_01G25823					FGRAMPH1_01G23443		FGRAMPH1_01G20607			FGRAMPH1_01G21205	FGRAMPH1_01G05225		FGRAMPH1_01G21251				FGRAMPH1_01G27935		FGRAMPH1_01G10937		FGRAMPH1_01G10595
FGRAMPH1_01G27063	FGRAMPH1_01G06153					FGRAMPH1_01G17761		FGRAMPH1_01G08245			FGRAMPH1_01G09509	FGRAMPH1_01G18803		FGRAMPH1_01G15379				FGRAMPH1_01G25333		FGRAMPH1_01G23191		FGRAMPH1_01G06955
FGRAMPH1_01G15243	FGRAMPH1_01G01275					FGRAMPH1_01G03777		FGRAMPH1_01G04149			FGRAMPH1_01G04323	FGRAMPH1_01G27857		FGRAMPH1_01G10017				FGRAMPH1_01G15295		FGRAMPH1_01G06633		FGRAMPH1_01G18055
FGRAMPH1_01G19089	FGRAMPH1_01G02141					FGRAMPH1_01G00703		FGRAMPH1_01G04005			FGRAMPH1_01G14047	FGRAMPH1_01G15911		FGRAMPH1_01G00331				FGRAMPH1_01G10951		FGRAMPH1_01G14677		FGRAMPH1_01G13775
FGRAMPH1_01G09637	FGRAMPH1_01G09947					FGRAMPH1_01G23581		FGRAMPH1_01G24097			FGRAMPH1_01G22005	FGRAMPH1_01G14085		FGRAMPH1_01G07301				FGRAMPH1_01G00077		FGRAMPH1_01G01625		FGRAMPH1_01G01827
FGRAMPH1_01G15081	FGRAMPH1_01G06467					FGRAMPH1_01G24139		FGRAMPH1_01G07789			FGRAMPH1_01G28211	FGRAMPH1_01G27743		FGRAMPH1_01G17045				FGRAMPH1_01G12213		FGRAMPH1_01G12719		FGRAMPH1_01G23515
FGRAMPH1_01G01527	FGRAMPH1_01G06671					FGRAMPH1_01G27397		FGRAMPH1_01G25487			FGRAMPH1_01G13021	FGRAMPH1_01G12281		FGRAMPH1_01G11643				FGRAMPH1_01G13933		FGRAMPH1_01G23537		FGRAMPH1_01G18383
FGRAMPH1_01G12105	FGRAMPH1_01G26719					FGRAMPH1_01G23689		FGRAMPH1_01G00975			FGRAMPH1_01G18145	FGRAMPH1_01G12555		FGRAMPH1_01G04221				FGRAMPH1_01G01645		FGRAMPH1_01G23975		FGRAMPH1_01G02429
FGRAMPH1_01G05887	FGRAMPH1_01G16837					FGRAMPH1_01G18523		FGRAMPH1_01G24271			FGRAMPH1_01G05233	FGRAMPH1_01G21067		FGRAMPH1_01G17043				FGRAMPH1_01G08409		FGRAMPH1_01G17981		FGRAMPH1_01G06543
FGRAMPH1_01G04375	FGRAMPH1_01G23495					FGRAMPH1_01G20845		FGRAMPH1_01G17715			FGRAMPH1_01G14389	FGRAMPH1_01G22009		FGRAMPH1_01G09975				ENSRNA049558206		FGRAMPH1_01G06313		FGRAMPH1_01G23323
FGRAMPH1_01G19609	FGRAMPH1_01G05459					FGRAMPH1_01G26059		FGRAMPH1_01G06589			FGRAMPH1_01G20921	FGRAMPH1_01G22349		FGRAMPH1_01G12251				FGRAMPH1_01G21961		FGRAMPH1_01G25331		FGRAMPH1_01G13465
FGRAMPH1_01G21119	FGRAMPH1_01G23303					FGRAMPH1_01G04899		FGRAMPH1_01G01537			FGRAMPH1_01G27757	FGRAMPH1_01G13371		FGRAMPH1_01G21753				FGRAMPH1_01G14193		FGRAMPH1_01G02757		FGRAMPH1_01G04031
FGRAMPH1_01G23259	FGRAMPH1_01G22017					FGRAMPH1_01G01169		FGRAMPH1_01G16931			FGRAMPH1_01G06305	FGRAMPH1_01G22071		FGRAMPH1_01G16319				FGRAMPH1_01G25389		FGRAMPH1_01G14741		FGRAMPH1_01G11565
FGRAMPH1_01G17057	FGRAMPH1_01G04533					FGRAMPH1_01G11063		FGRAMPH1_01G27145			FGRAMPH1_01G13921	FGRAMPH1_01G13531		FGRAMPH1_01G04081				ENSRNA049556056		FGRAMPH1_01G07911		FGRAMPH1_01G10265
FGRAMPH1_01G19755	FGRAMPH1_01G17287					FGRAMPH1_01G00675		FGRAMPH1_01G24199			FGRAMPH1_01G08401	FGRAMPH1_01G20825		FGRAMPH1_01G21249				FGRAMPH1_01G27785		FGRAMPH1_01G12809		FGRAMPH1_01G19867
FGRAMPH1_01G19535	FGRAMPH1_01G22997					FGRAMPH1_01G19767		FGRAMPH1_01G13039			FGRAMPH1_01G17397	FGRAMPH1_01G25649		FGRAMPH1_01G13243				FGRAMPH1_01G13781		FGRAMPH1_01G23335		FGRAMPH1_01G27705
FGRAMPH1_01G24591	FGRAMPH1_01G26479					FGRAMPH1_01G02923		FGRAMPH1_01G06527			FGRAMPH1_01G20847	FGRAMPH1_01G00357		FGRAMPH1_01G04075				FGRAMPH1_01G06819		FGRAMPH1_01G24727		FGRAMPH1_01G19069
FGRAMPH1_01G26879	FGRAMPH1_01G20585					FGRAMPH1_01G05041		FGRAMPH1_01G15635			FGRAMPH1_01G10577	FGRAMPH1_01G05643		FGRAMPH1_01G05813				FGRAMPH1_01G13077		FGRAMPH1_01G01435		FGRAMPH1_01G04651
FGRAMPH1_01G17897	FGRAMPH1_01G04607					FGRAMPH1_01G26763		FGRAMPH1_01G24089			FGRAMPH1_01G03847	FGRAMPH1_01G24671		FGRAMPH1_01G25659				FGRAMPH1_01G08671		FGRAMPH1_01G22649		FGRAMPH1_01G13069
FGRAMPH1_01G02683	FGRAMPH1_01G11583					FGRAMPH1_01G14635		FGRAMPH1_01G26679			FGRAMPH1_01G00169	FGRAMPH1_01G15353		FGRAMPH1_01G21925				FGRAMPH1_01G17851		FGRAMPH1_01G06695		FGRAMPH1_01G24547
FGRAMPH1_01G17833	ENSRNA049511493					FGRAMPH1_01G02007		FGRAMPH1_01G12131			FGRAMPH1_01G13847	FGRAMPH1_01G17895		FGRAMPH1_01G13469				FGRAMPH1_01G08703		FGRAMPH1_01G19727		FGRAMPH1_01G23109
FGRAMPH1_01G21441	FGRAMPH1_01G06119					FGRAMPH1_01G07473		FGRAMPH1_01G21955			FGRAMPH1_01G18421	FGRAMPH1_01G05469		FGRAMPH1_01G05529				FGRAMPH1_01G12529		FGRAMPH1_01G20073		FGRAMPH1_01G22651
FGRAMPH1_01G19677	FGRAMPH1_01G13795					FGRAMPH1_01G10857		FGRAMPH1_01G26491			FGRAMPH1_01G23395	FGRAMPH1_01G27983		FGRAMPH1_01G12939				FGRAMPH1_01G19047		FGRAMPH1_01G05637		FGRAMPH1_01G19783
FGRAMPH1_01G24209	FGRAMPH1_01G27465					FGRAMPH1_01G05417		FGRAMPH1_01G24757			FGRAMPH1_01G24255	FGRAMPH1_01G04349		FGRAMPH1_01G11641				FGRAMPH1_01G17755		FGRAMPH1_01G06609		FGRAMPH1_01G18101
FGRAMPH1_01G03803	FGRAMPH1_01G04019					FGRAMPH1_01G03793		FGRAMPH1_01G20349			FGRAMPH1_01G26997	FGRAMPH1_01G01329		FGRAMPH1_01G09453				FGRAMPH1_01G16325		FGRAMPH1_01G12563		FGRAMPH1_01G10795
FGRAMPH1_01G15415	FGRAMPH1_01G11167					FGRAMPH1_01G03361		FGRAMPH1_01G18077			FGRAMPH1_01G20913	FGRAMPH1_01G12197		FGRAMPH1_01G11969				FGRAMPH1_01G24359		FGRAMPH1_01G06875		FGRAMPH1_01G26803
FGRAMPH1_01G02709	FGRAMPH1_01G00347					FGRAMPH1_01G01055					FGRAMPH1_01G04269	FGRAMPH1_01G25317		FGRAMPH1_01G23035				FGRAMPH1_01G04389		FGRAMPH1_01G16791		FGRAMPH1_01G24927
FGRAMPH1_01G23391	FGRAMPH1_01G10685					FGRAMPH1_01G00541					FGRAMPH1_01G11887	FGRAMPH1_01G13309		FGRAMPH1_01G16125				FGRAMPH1_01G00625		FGRAMPH1_01G05337		FGRAMPH1_01G04641
FGRAMPH1_01G23215	FGRAMPH1_01G23569					FGRAMPH1_01G22513					FGRAMPH1_01G15477	FGRAMPH1_01G26251		FGRAMPH1_01G13245				FGRAMPH1_01G04801		FGRAMPH1_01G11771		FGRAMPH1_01G19917
FGRAMPH1_01G17185	FGRAMPH1_01G17043					FGRAMPH1_01G07443					FGRAMPH1_01G25731	FGRAMPH1_01G24937		FGRAMPH1_01G04203				FGRAMPH1_01G12673		FGRAMPH1_01G25201		FGRAMPH1_01G00823
FGRAMPH1_01G17309	FGRAMPH1_01G04865					FGRAMPH1_01G01867					FGRAMPH1_01G27451	FGRAMPH1_01G14003		FGRAMPH1_01G12041				FGRAMPH1_01G20409		FGRAMPH1_01G13983		FGRAMPH1_01G10263
FGRAMPH1_01G01699	FGRAMPH1_01G13853					FGRAMPH1_01G11281					FGRAMPH1_01G25941	FGRAMPH1_01G10461		FGRAMPH1_01G08375				FGRAMPH1_01G24355		FGRAMPH1_01G02833		FGRAMPH1_01G17997
FGRAMPH1_01G01005	FGRAMPH1_01G09791					FGRAMPH1_01G11943					FGRAMPH1_01G08859	FGRAMPH1_01G18795		FGRAMPH1_01G25321				ENSRNA049514005		FGRAMPH1_01G13263		FGRAMPH1_01G14607
FGRAMPH1_01G26033	FGRAMPH1_01G19271					FGRAMPH1_01G11059					FGRAMPH1_01G17151	FGRAMPH1_01G16047		FGRAMPH1_01G11985				FGRAMPH1_01G04701		FGRAMPH1_01G23799		FGRAMPH1_01G03709
FGRAMPH1_01G24017	FGRAMPH1_01G06611					FGRAMPH1_01G20643					FGRAMPH1_01G05267	FGRAMPH1_01G09873		FGRAMPH1_01G16717				FGRAMPH1_01G05453		FGRAMPH1_01G18365		FGRAMPH1_01G24887
FGRAMPH1_01G25999	FGRAMPH1_01G10691					FGRAMPH1_01G05841					FGRAMPH1_01G08525	FGRAMPH1_01G25189		FGRAMPH1_01G16095				FGRAMPH1_01G15639		FGRAMPH1_01G20673		FGRAMPH1_01G06103
FGRAMPH1_01G05587	FGRAMPH1_01G27433					FGRAMPH1_01G06711					FGRAMPH1_01G21399	FGRAMPH1_01G22483		FGRAMPH1_01G12181				FGRAMPH1_01G15431		FGRAMPH1_01G07777		FGRAMPH1_01G06101
FGRAMPH1_01G25057	FGRAMPH1_01G20765					FGRAMPH1_01G04007					FGRAMPH1_01G12453	FGRAMPH1_01G13879		FGRAMPH1_01G25919				FGRAMPH1_01G15731		FGRAMPH1_01G13521		FGRAMPH1_01G03129
FGRAMPH1_01G21731	FGRAMPH1_01G26019					FGRAMPH1_01G23513					FGRAMPH1_01G15811	FGRAMPH1_01G13311		FGRAMPH1_01G12221				ENSRNA049558347		FGRAMPH1_01G17979		FGRAMPH1_01G09269
FGRAMPH1_01G16783	FGRAMPH1_01G03607					FGRAMPH1_01G07325					FGRAMPH1_01G12243	FGRAMPH1_01G22011		FGRAMPH1_01G25145				FGRAMPH1_01G15485		FGRAMPH1_01G16829		FGRAMPH1_01G23525
FGRAMPH1_01G27733	FGRAMPH1_01G23017					FGRAMPH1_01G20793					FGRAMPH1_01G10899	FGRAMPH1_01G08925		FGRAMPH1_01G16317				FGRAMPH1_01G03285		FGRAMPH1_01G18073		FGRAMPH1_01G13945
FGRAMPH1_01G18243	FGRAMPH1_01G01179					FGRAMPH1_01G01263					FGRAMPH1_01G08521	FGRAMPH1_01G03949		FGRAMPH1_01G07299				FGRAMPH1_01G09077		FGRAMPH1_01G07673		FGRAMPH1_01G17193
FGRAMPH1_01G23631	FGRAMPH1_01G06975					FGRAMPH1_01G09859					FGRAMPH1_01G26951	FGRAMPH1_01G15967		FGRAMPH1_01G09063				FGRAMPH1_01G11303		FGRAMPH1_01G23957		FGRAMPH1_01G11741
FGRAMPH1_01G27217	FGRAMPH1_01G24801					FGRAMPH1_01G19955					FGRAMPH1_01G09157	FGRAMPH1_01G03597		FGRAMPH1_01G04073				FGRAMPH1_01G16189		FGRAMPH1_01G14675		FGRAMPH1_01G23509
FGRAMPH1_01G10167	FGRAMPH1_01G05383					FGRAMPH1_01G04739					FGRAMPH1_01G13117	FGRAMPH1_01G27933		FGRAMPH1_01G11927				FGRAMPH1_01G28273		FGRAMPH1_01G02597		FGRAMPH1_01G19987
FGRAMPH1_01G25829	FGRAMPH1_01G01215					FGRAMPH1_01G01797					FGRAMPH1_01G14175	FGRAMPH1_01G20461		FGRAMPH1_01G22175				FGRAMPH1_01G04427		FGRAMPH1_01G25923		FGRAMPH1_01G02011
FGRAMPH1_01G25017	FGRAMPH1_01G05389					FGRAMPH1_01G04669					FGRAMPH1_01G05277	FGRAMPH1_01G02315		FGRAMPH1_01G25143				FGRAMPH1_01G16037		FGRAMPH1_01G23847		FGRAMPH1_01G22169
FGRAMPH1_01G10645	FGRAMPH1_01G16939					FGRAMPH1_01G27693					FGRAMPH1_01G26341	FGRAMPH1_01G04381		FGRAMPH1_01G08657				FGRAMPH1_01G05149		FGRAMPH1_01G17333		FGRAMPH1_01G18395
FGRAMPH1_01G10385	FGRAMPH1_01G27529					FGRAMPH1_01G15171					FGRAMPH1_01G16589	FGRAMPH1_01G26191		FGRAMPH1_01G16315				FGRAMPH1_01G17615		FGRAMPH1_01G24867		FGRAMPH1_01G25785
FGRAMPH1_01G22521	FGRAMPH1_01G23141					FGRAMPH1_01G20657					FGRAMPH1_01G19265	FGRAMPH1_01G03511		FGRAMPH1_01G22281				ENSRNA049513612		FGRAMPH1_01G26891		FGRAMPH1_01G23885
FGRAMPH1_01G21043	FGRAMPH1_01G20059					FGRAMPH1_01G07577					FGRAMPH1_01G07971	FGRAMPH1_01G15925		FGRAMPH1_01G16011				FGRAMPH1_01G08927		FGRAMPH1_01G22219		FGRAMPH1_01G22823
FGRAMPH1_01G11125	FGRAMPH1_01G24247					FGRAMPH1_01G17727					FGRAMPH1_01G13323	FGRAMPH1_01G23729		FGRAMPH1_01G04413				FGRAMPH1_01G12881		FGRAMPH1_01G04689		FGRAMPH1_01G21165
FGRAMPH1_01G18159	FGRAMPH1_01G05043					FGRAMPH1_01G07109					FGRAMPH1_01G02019	FGRAMPH1_01G25885		FGRAMPH1_01G21909				FGRAMPH1_01G28193		FGRAMPH1_01G26753		FGRAMPH1_01G11775
FGRAMPH1_01G27537	FGRAMPH1_01G18039					FGRAMPH1_01G14927					FGRAMPH1_01G07847	FGRAMPH1_01G22037		FGRAMPH1_01G16009				FGRAMPH1_01G04889		FGRAMPH1_01G06433		FGRAMPH1_01G09687
FGRAMPH1_01G22149	FGRAMPH1_01G07987					FGRAMPH1_01G03789					FGRAMPH1_01G03945	FGRAMPH1_01G28029		FGRAMPH1_01G21913				FGRAMPH1_01G21779		FGRAMPH1_01G03911		FGRAMPH1_01G19301
FGRAMPH1_01G07299	FGRAMPH1_01G22931					FGRAMPH1_01G27231					FGRAMPH1_01G27753	FGRAMPH1_01G03893		FGRAMPH1_01G28263				ENSRNA049554849		FGRAMPH1_01G12299		FGRAMPH1_01G10655
FGRAMPH1_01G20857	FGRAMPH1_01G10521					FGRAMPH1_01G20701					FGRAMPH1_01G05269	FGRAMPH1_01G09351		FGRAMPH1_01G09261				FGRAMPH1_01G19257		FGRAMPH1_01G15903		FGRAMPH1_01G25827
FGRAMPH1_01G17275	FGRAMPH1_01G12703					FGRAMPH1_01G14491					FGRAMPH1_01G20679	FGRAMPH1_01G14383						FGRAMPH1_01G10471		FGRAMPH1_01G03289		FGRAMPH1_01G16541
FGRAMPH1_01G27507	FGRAMPH1_01G04755					FGRAMPH1_01G04033					FGRAMPH1_01G13617	FGRAMPH1_01G18857						FGRAMPH1_01G12989		FGRAMPH1_01G13403		FGRAMPH1_01G05985
FGRAMPH1_01G04721	FGRAMPH1_01G07731					FGRAMPH1_01G28213					FGRAMPH1_01G05445	FGRAMPH1_01G15667						FGRAMPH1_01G21397		FGRAMPH1_01G18285		FGRAMPH1_01G17985
FGRAMPH1_01G02915	FGRAMPH1_01G01299					FGRAMPH1_01G17213					FGRAMPH1_01G21151	FGRAMPH1_01G14629						FGRAMPH1_01G08451		FGRAMPH1_01G00039		FGRAMPH1_01G05495
FGRAMPH1_01G26899	FGRAMPH1_01G07685					FGRAMPH1_01G27171					FGRAMPH1_01G15561	FGRAMPH1_01G05323						FGRAMPH1_01G25565		FGRAMPH1_01G25953		FGRAMPH1_01G03165
FGRAMPH1_01G10163	FGRAMPH1_01G10085					FGRAMPH1_01G04455					FGRAMPH1_01G19121	FGRAMPH1_01G15765						FGRAMPH1_01G11433		FGRAMPH1_01G06539		FGRAMPH1_01G03695
FGRAMPH1_01G22783	FGRAMPH1_01G12985					FGRAMPH1_01G17957					FGRAMPH1_01G09375	FGRAMPH1_01G06797						FGRAMPH1_01G12693		FGRAMPH1_01G02249		FGRAMPH1_01G01691
FGRAMPH1_01G03105	FGRAMPH1_01G23713					FGRAMPH1_01G16843					FGRAMPH1_01G14243	FGRAMPH1_01G03853						FGRAMPH1_01G02581		FGRAMPH1_01G14617		FGRAMPH1_01G23535
FGRAMPH1_01G11797	FGRAMPH1_01G24353					FGRAMPH1_01G24517					FGRAMPH1_01G03461	FGRAMPH1_01G02329						FGRAMPH1_01G02589		FGRAMPH1_01G07123		FGRAMPH1_01G10527
FGRAMPH1_01G19719	FGRAMPH1_01G01823					FGRAMPH1_01G07177					FGRAMPH1_01G28269	FGRAMPH1_01G27015						FGRAMPH1_01G22127		FGRAMPH1_01G21993		FGRAMPH1_01G02549
FGRAMPH1_01G20179	FGRAMPH1_01G27221					FGRAMPH1_01G10005					FGRAMPH1_01G05145	FGRAMPH1_01G28009						FGRAMPH1_01G05265		FGRAMPH1_01G11827		FGRAMPH1_01G01343
FGRAMPH1_01G24091	FGRAMPH1_01G11897					FGRAMPH1_01G24331					FGRAMPH1_01G13743	ENSRNA049556473						FGRAMPH1_01G18883		FGRAMPH1_01G13681		FGRAMPH1_01G06213
FGRAMPH1_01G19393	FGRAMPH1_01G03827					FGRAMPH1_01G20315					FGRAMPH1_01G11957	FGRAMPH1_01G27299						FGRAMPH1_01G05537		FGRAMPH1_01G26257		FGRAMPH1_01G12791
FGRAMPH1_01G11643	FGRAMPH1_01G05311					FGRAMPH1_01G12945					FGRAMPH1_01G16185	FGRAMPH1_01G08985						FGRAMPH1_01G27589		FGRAMPH1_01G17161		FGRAMPH1_01G02563
FGRAMPH1_01G02175	FGRAMPH1_01G15577					FGRAMPH1_01G22659					FGRAMPH1_01G18911	FGRAMPH1_01G12031						FGRAMPH1_01G17201		FGRAMPH1_01G13113		FGRAMPH1_01G18739
FGRAMPH1_01G07589	FGRAMPH1_01G07807					FGRAMPH1_01G20343					FGRAMPH1_01G26649	FGRAMPH1_01G18487						FGRAMPH1_01G25039		FGRAMPH1_01G17517		FGRAMPH1_01G02561
FGRAMPH1_01G11249	FGRAMPH1_01G07889					FGRAMPH1_01G00781					FGRAMPH1_01G16805	FGRAMPH1_01G08967						FGRAMPH1_01G09401		FGRAMPH1_01G02939		FGRAMPH1_01G01033
FGRAMPH1_01G07585	FGRAMPH1_01G19199					FGRAMPH1_01G27673					FGRAMPH1_01G12405	FGRAMPH1_01G18781						ENSRNA049561969		FGRAMPH1_01G07567		FGRAMPH1_01G26187
FGRAMPH1_01G26869	FGRAMPH1_01G18317					FGRAMPH1_01G03169					FGRAMPH1_01G24649	FGRAMPH1_01G12381						FGRAMPH1_01G09807		FGRAMPH1_01G02161		FGRAMPH1_01G26843
FGRAMPH1_01G01895	FGRAMPH1_01G02419					FGRAMPH1_01G22801					FGRAMPH1_01G07077	FGRAMPH1_01G12103						FGRAMPH1_01G05601		FGRAMPH1_01G00135		FGRAMPH1_01G06963
FGRAMPH1_01G23845	FGRAMPH1_01G08319					FGRAMPH1_01G22533					FGRAMPH1_01G09293	FGRAMPH1_01G10357						ENSRNA049513467		FGRAMPH1_01G12371		FGRAMPH1_01G20853
FGRAMPH1_01G14349	FGRAMPH1_01G09987					FGRAMPH1_01G13887					FGRAMPH1_01G23385	FGRAMPH1_01G16161						FGRAMPH1_01G26149		FGRAMPH1_01G26313		FGRAMPH1_01G10261
FGRAMPH1_01G24431	FGRAMPH1_01G02027					FGRAMPH1_01G00855					FGRAMPH1_01G18527	FGRAMPH1_01G12527						FGRAMPH1_01G08551		FGRAMPH1_01G10745		FGRAMPH1_01G00841
FGRAMPH1_01G13601	FGRAMPH1_01G06591					FGRAMPH1_01G19101					FGRAMPH1_01G12517	FGRAMPH1_01G24405						FGRAMPH1_01G15513		FGRAMPH1_01G26085		FGRAMPH1_01G01597
FGRAMPH1_01G14749	FGRAMPH1_01G27945					FGRAMPH1_01G18455					FGRAMPH1_01G13815	FGRAMPH1_01G12799						FGRAMPH1_01G21355		FGRAMPH1_01G24767		FGRAMPH1_01G23825
FGRAMPH1_01G09673	FGRAMPH1_01G07449					FGRAMPH1_01G19629					FGRAMPH1_01G05231	FGRAMPH1_01G15865						FGRAMPH1_01G14985		FGRAMPH1_01G14845		FGRAMPH1_01G11111
FGRAMPH1_01G22025	FGRAMPH1_01G14415					FGRAMPH1_01G01141					FGRAMPH1_01G11811	FGRAMPH1_01G23437						FGRAMPH1_01G27225		FGRAMPH1_01G08431		FGRAMPH1_01G01603
FGRAMPH1_01G15277	FGRAMPH1_01G14233					FGRAMPH1_01G16873					FGRAMPH1_01G08093	FGRAMPH1_01G18843						FGRAMPH1_01G18909		FGRAMPH1_01G01853		FGRAMPH1_01G14069
FGRAMPH1_01G03633	FGRAMPH1_01G23893					FGRAMPH1_01G18735					FGRAMPH1_01G06139	FGRAMPH1_01G08929						FGRAMPH1_01G22129		FGRAMPH1_01G00865		FGRAMPH1_01G05447
FGRAMPH1_01G07857	FGRAMPH1_01G11751					FGRAMPH1_01G07755					FGRAMPH1_01G12287	FGRAMPH1_01G13417						FGRAMPH1_01G10947		FGRAMPH1_01G09281		FGRAMPH1_01G02135
FGRAMPH1_01G02015	FGRAMPH1_01G25639					FGRAMPH1_01G22469					FGRAMPH1_01G19467	FGRAMPH1_01G22529						FGRAMPH1_01G04429		FGRAMPH1_01G06287		FGRAMPH1_01G14577
FGRAMPH1_01G26761	FGRAMPH1_01G16681					FGRAMPH1_01G09825					FGRAMPH1_01G09057	FGRAMPH1_01G13759						FGRAMPH1_01G16277		FGRAMPH1_01G05333		FGRAMPH1_01G00803
FGRAMPH1_01G26169	FGRAMPH1_01G17341					FGRAMPH1_01G17943					FGRAMPH1_01G12891	FGRAMPH1_01G09139						FGRAMPH1_01G00777		FGRAMPH1_01G22093		FGRAMPH1_01G23931
FGRAMPH1_01G15541	FGRAMPH1_01G27651					FGRAMPH1_01G18897					FGRAMPH1_01G01217	FGRAMPH1_01G04379						FGRAMPH1_01G07865		FGRAMPH1_01G02441		FGRAMPH1_01G26151
FGRAMPH1_01G24931	FGRAMPH1_01G10123					FGRAMPH1_01G27361					FGRAMPH1_01G05439	FGRAMPH1_01G20377						FGRAMPH1_01G19165		FGRAMPH1_01G26835		FGRAMPH1_01G20067
FGRAMPH1_01G18183	FGRAMPH1_01G26327					FGRAMPH1_01G08267					FGRAMPH1_01G17623	FGRAMPH1_01G27823						FGRAMPH1_01G05603		FGRAMPH1_01G01751		FGRAMPH1_01G25103
FGRAMPH1_01G01257	FGRAMPH1_01G24597					FGRAMPH1_01G27835					FGRAMPH1_01G02421	FGRAMPH1_01G16503						FGRAMPH1_01G15831		FGRAMPH1_01G12411		FGRAMPH1_01G12515
FGRAMPH1_01G03453	FGRAMPH1_01G01991					FGRAMPH1_01G06073					FGRAMPH1_01G05705	FGRAMPH1_01G12675						FGRAMPH1_01G18827		FGRAMPH1_01G21087		FGRAMPH1_01G02115
FGRAMPH1_01G24539	FGRAMPH1_01G23777					FGRAMPH1_01G05065					FGRAMPH1_01G20413	FGRAMPH1_01G13941						FGRAMPH1_01G15351		FGRAMPH1_01G20267		FGRAMPH1_01G03961
FGRAMPH1_01G19973	FGRAMPH1_01G03463					FGRAMPH1_01G02469					FGRAMPH1_01G11673	FGRAMPH1_01G21027						FGRAMPH1_01G24119		FGRAMPH1_01G17051		FGRAMPH1_01G24845
FGRAMPH1_01G17941	FGRAMPH1_01G13059					FGRAMPH1_01G04041					FGRAMPH1_01G12047	FGRAMPH1_01G13643						FGRAMPH1_01G08665		FGRAMPH1_01G15207		FGRAMPH1_01G23439
FGRAMPH1_01G06353	FGRAMPH1_01G02139					FGRAMPH1_01G19875					FGRAMPH1_01G24669	FGRAMPH1_01G27699						ENSRNA049556212		FGRAMPH1_01G27519		FGRAMPH1_01G08871
FGRAMPH1_01G13333	FGRAMPH1_01G14917					FGRAMPH1_01G25709					FGRAMPH1_01G23953	FGRAMPH1_01G08683						FGRAMPH1_01G16467		FGRAMPH1_01G21611		FGRAMPH1_01G10541
FGRAMPH1_01G01793	FGRAMPH1_01G12715					FGRAMPH1_01G15387					FGRAMPH1_01G11923	FGRAMPH1_01G13709						FGRAMPH1_01G00721		FGRAMPH1_01G14691		FGRAMPH1_01G12539
FGRAMPH1_01G05455	FGRAMPH1_01G22787					FGRAMPH1_01G00657					FGRAMPH1_01G00439	FGRAMPH1_01G05319						FGRAMPH1_01G17635		FGRAMPH1_01G02811		FGRAMPH1_01G19259
FGRAMPH1_01G17725	FGRAMPH1_01G10343					FGRAMPH1_01G07771					FGRAMPH1_01G13697	FGRAMPH1_01G08875						FGRAMPH1_01G10841		FGRAMPH1_01G23673		FGRAMPH1_01G03077
FGRAMPH1_01G20007	FGRAMPH1_01G10599					FGRAMPH1_01G15093					FGRAMPH1_01G15729	FGRAMPH1_01G13377						FGRAMPH1_01G21665		FGRAMPH1_01G05947		FGRAMPH1_01G05393
FGRAMPH1_01G04735	FGRAMPH1_01G21001					FGRAMPH1_01G24793					FGRAMPH1_01G11503	FGRAMPH1_01G05535						FGRAMPH1_01G21633		FGRAMPH1_01G19651		FGRAMPH1_01G20281
FGRAMPH1_01G02963	FGRAMPH1_01G21105					FGRAMPH1_01G19595					FGRAMPH1_01G17889	FGRAMPH1_01G20951						FGRAMPH1_01G11405		FGRAMPH1_01G18515		FGRAMPH1_01G23501
FGRAMPH1_01G21031	FGRAMPH1_01G10771					FGRAMPH1_01G23197					FGRAMPH1_01G13257	FGRAMPH1_01G08969						FGRAMPH1_01G02381		FGRAMPH1_01G16083		FGRAMPH1_01G04531
FGRAMPH1_01G23153	FGRAMPH1_01G20311					FGRAMPH1_01G22761					FGRAMPH1_01G20805	FGRAMPH1_01G20691						FGRAMPH1_01G13019		FGRAMPH1_01G26601		FGRAMPH1_01G25453
FGRAMPH1_01G23665	FGRAMPH1_01G23505					FGRAMPH1_01G00413					FGRAMPH1_01G15757	FGRAMPH1_01G19611						FGRAMPH1_01G04453		FGRAMPH1_01G23007		FGRAMPH1_01G20229
FGRAMPH1_01G26709	FGRAMPH1_01G11381					FGRAMPH1_01G04039					FGRAMPH1_01G03689	FGRAMPH1_01G00549						FGRAMPH1_01G13907		FGRAMPH1_01G13771		FGRAMPH1_01G17107
FGRAMPH1_01G27533	FGRAMPH1_01G18245					FGRAMPH1_01G14901					FGRAMPH1_01G18769	FGRAMPH1_01G10839						FGRAMPH1_01G05513		FGRAMPH1_01G16279		FGRAMPH1_01G16627
FGRAMPH1_01G23747	FGRAMPH1_01G26991					FGRAMPH1_01G10679					FGRAMPH1_01G13655	FGRAMPH1_01G23915						FGRAMPH1_01G00775		FGRAMPH1_01G14313		FGRAMPH1_01G20613
FGRAMPH1_01G14545	FGRAMPH1_01G09371					FGRAMPH1_01G25009					FGRAMPH1_01G05379	FGRAMPH1_01G10529						FGRAMPH1_01G20473		FGRAMPH1_01G13513		FGRAMPH1_01G11093
FGRAMPH1_01G23331	FGRAMPH1_01G25599					FGRAMPH1_01G17257					FGRAMPH1_01G27659	FGRAMPH1_01G25499						FGRAMPH1_01G24217		ENSRNA049513501		FGRAMPH1_01G01029
FGRAMPH1_01G24721	FGRAMPH1_01G19925					FGRAMPH1_01G19371					FGRAMPH1_01G20877	FGRAMPH1_01G25799						FGRAMPH1_01G27691		FGRAMPH1_01G05101		FGRAMPH1_01G14989
FGRAMPH1_01G21061	FGRAMPH1_01G03717					FGRAMPH1_01G12071					FGRAMPH1_01G24813	FGRAMPH1_01G04383						FGRAMPH1_01G16207		FGRAMPH1_01G20749
FGRAMPH1_01G26659	FGRAMPH1_01G16361					FGRAMPH1_01G10281					FGRAMPH1_01G15457	FGRAMPH1_01G21723						FGRAMPH1_01G02969		FGRAMPH1_01G02503
FGRAMPH1_01G06657	FGRAMPH1_01G04751					FGRAMPH1_01G01105					FGRAMPH1_01G20803	FGRAMPH1_01G08745						FGRAMPH1_01G01643		FGRAMPH1_01G15013
FGRAMPH1_01G26225	FGRAMPH1_01G14481					FGRAMPH1_01G21171					FGRAMPH1_01G02491	FGRAMPH1_01G27005						FGRAMPH1_01G02087		FGRAMPH1_01G23251
FGRAMPH1_01G09685	FGRAMPH1_01G09479					FGRAMPH1_01G03385					FGRAMPH1_01G04761	FGRAMPH1_01G09473						FGRAMPH1_01G24215		FGRAMPH1_01G02367
FGRAMPH1_01G14507	FGRAMPH1_01G22617					FGRAMPH1_01G10161					FGRAMPH1_01G13079	FGRAMPH1_01G08391						FGRAMPH1_01G00031		FGRAMPH1_01G14045
FGRAMPH1_01G19681	FGRAMPH1_01G21745					FGRAMPH1_01G04569					FGRAMPH1_01G15879	FGRAMPH1_01G10321						FGRAMPH1_01G10881		FGRAMPH1_01G01289
FGRAMPH1_01G03255	FGRAMPH1_01G01273					FGRAMPH1_01G13241					FGRAMPH1_01G12317	FGRAMPH1_01G05315						FGRAMPH1_01G14573		FGRAMPH1_01G23103
FGRAMPH1_01G24995	FGRAMPH1_01G22031					FGRAMPH1_01G04143					FGRAMPH1_01G08277	FGRAMPH1_01G03431						FGRAMPH1_01G19255		FGRAMPH1_01G24501
FGRAMPH1_01G19701	FGRAMPH1_01G08915					FGRAMPH1_01G01543					FGRAMPH1_01G02375	FGRAMPH1_01G23701						FGRAMPH1_01G23177		FGRAMPH1_01G22145
FGRAMPH1_01G03483	FGRAMPH1_01G03045					FGRAMPH1_01G24277					FGRAMPH1_01G22839	FGRAMPH1_01G11617						FGRAMPH1_01G00741		FGRAMPH1_01G19319
FGRAMPH1_01G04737	FGRAMPH1_01G20383					FGRAMPH1_01G25065					FGRAMPH1_01G21507	FGRAMPH1_01G02461						FGRAMPH1_01G15453		FGRAMPH1_01G26721
FGRAMPH1_01G05141	FGRAMPH1_01G04985					FGRAMPH1_01G10449					FGRAMPH1_01G26165	FGRAMPH1_01G16081						FGRAMPH1_01G11813		ENSRNA049559431
FGRAMPH1_01G06911	FGRAMPH1_01G26481					FGRAMPH1_01G11231					FGRAMPH1_01G07463	FGRAMPH1_01G07711						FGRAMPH1_01G02815		FGRAMPH1_01G01245
FGRAMPH1_01G27411	FGRAMPH1_01G01059					FGRAMPH1_01G17599					FGRAMPH1_01G09665	FGRAMPH1_01G16927						FGRAMPH1_01G17729		FGRAMPH1_01G14997
FGRAMPH1_01G27349	FGRAMPH1_01G28173					FGRAMPH1_01G22579					FGRAMPH1_01G13289	FGRAMPH1_01G12035						FGRAMPH1_01G11459		FGRAMPH1_01G19153
FGRAMPH1_01G25883	FGRAMPH1_01G23573					FGRAMPH1_01G17799					FGRAMPH1_01G12533	FGRAMPH1_01G24643						FGRAMPH1_01G16919		FGRAMPH1_01G27883
FGRAMPH1_01G02625	FGRAMPH1_01G15627					FGRAMPH1_01G01951					FGRAMPH1_01G06321	FGRAMPH1_01G12177						FGRAMPH1_01G28045		FGRAMPH1_01G19819
FGRAMPH1_01G25059	FGRAMPH1_01G26103					FGRAMPH1_01G13159					FGRAMPH1_01G05111	FGRAMPH1_01G14255						FGRAMPH1_01G04915		FGRAMPH1_01G07185
FGRAMPH1_01G19779	FGRAMPH1_01G02665					FGRAMPH1_01G15089					FGRAMPH1_01G18811	FGRAMPH1_01G13609						FGRAMPH1_01G11875		FGRAMPH1_01G21659
FGRAMPH1_01G23681	FGRAMPH1_01G02283					FGRAMPH1_01G22613					FGRAMPH1_01G27671	FGRAMPH1_01G16811						FGRAMPH1_01G21015		FGRAMPH1_01G20603
FGRAMPH1_01G04369	FGRAMPH1_01G09249					FGRAMPH1_01G10221					FGRAMPH1_01G06043	FGRAMPH1_01G21423						FGRAMPH1_01G07973		FGRAMPH1_01G12747
FGRAMPH1_01G24213	FGRAMPH1_01G18525					FGRAMPH1_01G10201					FGRAMPH1_01G04235	FGRAMPH1_01G14487						FGRAMPH1_01G12229		FGRAMPH1_01G00167
FGRAMPH1_01G12373	FGRAMPH1_01G11343					FGRAMPH1_01G01411					FGRAMPH1_01G12901	FGRAMPH1_01G15521						FGRAMPH1_01G23627		FGRAMPH1_01G13905
FGRAMPH1_01G22589	FGRAMPH1_01G19251					FGRAMPH1_01G11183					FGRAMPH1_01G14799	FGRAMPH1_01G07823						FGRAMPH1_01G06157		FGRAMPH1_01G04449
FGRAMPH1_01G11243	FGRAMPH1_01G06197					FGRAMPH1_01G12837					FGRAMPH1_01G16195	FGRAMPH1_01G02521						FGRAMPH1_01G13711		FGRAMPH1_01G14289
FGRAMPH1_01G13459	FGRAMPH1_01G21551					FGRAMPH1_01G26509					FGRAMPH1_01G08331	FGRAMPH1_01G21047						FGRAMPH1_01G26423		FGRAMPH1_01G20387
FGRAMPH1_01G12425	FGRAMPH1_01G08397					FGRAMPH1_01G20527					FGRAMPH1_01G20171	FGRAMPH1_01G25435						FGRAMPH1_01G17619		FGRAMPH1_01G27079
FGRAMPH1_01G02751	FGRAMPH1_01G04987					FGRAMPH1_01G27223					FGRAMPH1_01G15701	FGRAMPH1_01G24971						FGRAMPH1_01G01441		FGRAMPH1_01G10879
FGRAMPH1_01G15083	FGRAMPH1_01G27741					FGRAMPH1_01G13175					FGRAMPH1_01G04101	FGRAMPH1_01G14117						FGRAMPH1_01G09537		FGRAMPH1_01G15175
FGRAMPH1_01G05299	FGRAMPH1_01G24395					FGRAMPH1_01G08235					FGRAMPH1_01G27761	FGRAMPH1_01G11227						FGRAMPH1_01G19575		FGRAMPH1_01G00381
FGRAMPH1_01G07541	FGRAMPH1_01G19029					FGRAMPH1_01G26331					FGRAMPH1_01G00595	FGRAMPH1_01G13013						ENSRNA049512858		FGRAMPH1_01G09965
FGRAMPH1_01G24051	FGRAMPH1_01G13173					FGRAMPH1_01G17709					FGRAMPH1_01G23481	FGRAMPH1_01G13369						FGRAMPH1_01G21655		FGRAMPH1_01G21445
FGRAMPH1_01G21379	FGRAMPH1_01G12001					FGRAMPH1_01G16917					FGRAMPH1_01G01717	FGRAMPH1_01G15747						FGRAMPH1_01G18755		FGRAMPH1_01G12569
FGRAMPH1_01G10913	FGRAMPH1_01G19403					FGRAMPH1_01G22895					FGRAMPH1_01G12689	FGRAMPH1_01G25207						FGRAMPH1_01G26195		FGRAMPH1_01G24873
FGRAMPH1_01G02407	FGRAMPH1_01G07211					FGRAMPH1_01G07701					FGRAMPH1_01G18371	FGRAMPH1_01G02681						FGRAMPH1_01G09539		FGRAMPH1_01G09263
FGRAMPH1_01G24625	FGRAMPH1_01G12669					FGRAMPH1_01G26357					FGRAMPH1_01G19785	FGRAMPH1_01G20971						FGRAMPH1_01G12995		FGRAMPH1_01G12565
FGRAMPH1_01G26411	FGRAMPH1_01G21553					FGRAMPH1_01G20005					FGRAMPH1_01G16413	FGRAMPH1_01G25183						FGRAMPH1_01G13349		FGRAMPH1_01G21519
FGRAMPH1_01G06067	FGRAMPH1_01G10397					FGRAMPH1_01G14945					FGRAMPH1_01G05397	FGRAMPH1_01G21201						FGRAMPH1_01G13679		FGRAMPH1_01G20053
FGRAMPH1_01G22449	FGRAMPH1_01G04731					FGRAMPH1_01G23229					FGRAMPH1_01G12681	FGRAMPH1_01G21679						FGRAMPH1_01G07465		FGRAMPH1_01G22085
FGRAMPH1_01G11725	FGRAMPH1_01G13741					FGRAMPH1_01G23647					FGRAMPH1_01G06323	FGRAMPH1_01G04775						FGRAMPH1_01G21183		FGRAMPH1_01G11843
FGRAMPH1_01G20495	FGRAMPH1_01G18349					FGRAMPH1_01G22647					FGRAMPH1_01G02585	FGRAMPH1_01G10929						FGRAMPH1_01G26021		FGRAMPH1_01G06429
FGRAMPH1_01G24853	FGRAMPH1_01G11499					FGRAMPH1_01G01147					FGRAMPH1_01G16729	FGRAMPH1_01G01231						FGRAMPH1_01G24105		FGRAMPH1_01G23361
FGRAMPH1_01G09755	FGRAMPH1_01G13437					FGRAMPH1_01G23735					FGRAMPH1_01G05207	FGRAMPH1_01G03019						FGRAMPH1_01G05685		FGRAMPH1_01G08593
FGRAMPH1_01G10549	FGRAMPH1_01G06345					FGRAMPH1_01G04535					FGRAMPH1_01G04875	FGRAMPH1_01G26579						FGRAMPH1_01G09623		FGRAMPH1_01G06331
FGRAMPH1_01G25305	FGRAMPH1_01G01511					FGRAMPH1_01G10775					FGRAMPH1_01G21701	FGRAMPH1_01G21349						FGRAMPH1_01G08435		FGRAMPH1_01G27073
FGRAMPH1_01G05907	FGRAMPH1_01G11491					FGRAMPH1_01G23135					FGRAMPH1_01G08661	FGRAMPH1_01G15617						FGRAMPH1_01G03563		FGRAMPH1_01G16659
FGRAMPH1_01G27193	FGRAMPH1_01G25471					FGRAMPH1_01G23923					FGRAMPH1_01G03329	FGRAMPH1_01G08819						FGRAMPH1_01G09047		FGRAMPH1_01G06791
FGRAMPH1_01G17127	FGRAMPH1_01G25243					FGRAMPH1_01G16615					FGRAMPH1_01G14087	FGRAMPH1_01G12969						FGRAMPH1_01G00509		FGRAMPH1_01G02295
FGRAMPH1_01G10515	FGRAMPH1_01G13063					FGRAMPH1_01G04613					FGRAMPH1_01G21199	FGRAMPH1_01G01583						ENSRNA049555204		FGRAMPH1_01G08591
FGRAMPH1_01G06005	FGRAMPH1_01G04345					FGRAMPH1_01G03069					FGRAMPH1_01G25899	FGRAMPH1_01G00295						FGRAMPH1_01G02555		FGRAMPH1_01G15381
FGRAMPH1_01G07709	FGRAMPH1_01G13613					FGRAMPH1_01G05755					FGRAMPH1_01G00403	FGRAMPH1_01G13463						FGRAMPH1_01G19599		FGRAMPH1_01G07745
FGRAMPH1_01G15185	FGRAMPH1_01G10429					FGRAMPH1_01G04661					FGRAMPH1_01G22329	FGRAMPH1_01G15249						FGRAMPH1_01G08833		FGRAMPH1_01G18621
FGRAMPH1_01G23003	FGRAMPH1_01G23815					FGRAMPH1_01G24367					FGRAMPH1_01G26047	FGRAMPH1_01G03769						FGRAMPH1_01G11971		FGRAMPH1_01G26381
FGRAMPH1_01G18557	FGRAMPH1_01G21881					FGRAMPH1_01G03221					FGRAMPH1_01G27623	FGRAMPH1_01G10849						FGRAMPH1_01G24595		FGRAMPH1_01G26561
FGRAMPH1_01G15595	FGRAMPH1_01G15139					FGRAMPH1_01G03005					FGRAMPH1_01G20949	FGRAMPH1_01G01247						FGRAMPH1_01G25355		FGRAMPH1_01G14563
FGRAMPH1_01G17133	FGRAMPH1_01G13169					FGRAMPH1_01G06521					FGRAMPH1_01G14159	FGRAMPH1_01G09497						FGRAMPH1_01G08611		FGRAMPH1_01G19849
FGRAMPH1_01G06833	FGRAMPH1_01G06089					FGRAMPH1_01G20213					FGRAMPH1_01G07969	FGRAMPH1_01G13959						FGRAMPH1_01G07049		FGRAMPH1_01G01039
FGRAMPH1_01G02171	FGRAMPH1_01G22555					FGRAMPH1_01G23025					FGRAMPH1_01G00929	FGRAMPH1_01G04923						FGRAMPH1_01G17021		FGRAMPH1_01G11257
FGRAMPH1_01G07263	FGRAMPH1_01G08137					FGRAMPH1_01G05559					FGRAMPH1_01G16669	FGRAMPH1_01G22709						FGRAMPH1_01G10113		FGRAMPH1_01G17855
FGRAMPH1_01G02203	FGRAMPH1_01G09441					FGRAMPH1_01G07799					FGRAMPH1_01G07279	FGRAMPH1_01G22013						FGRAMPH1_01G05901		FGRAMPH1_01G03627
FGRAMPH1_01G18659	FGRAMPH1_01G08527					FGRAMPH1_01G27241					FGRAMPH1_01G08305	FGRAMPH1_01G01663						FGRAMPH1_01G02081		FGRAMPH1_01G21177
FGRAMPH1_01G06779	FGRAMPH1_01G11573					FGRAMPH1_01G14223					FGRAMPH1_01G22003	FGRAMPH1_01G05563						FGRAMPH1_01G04667		FGRAMPH1_01G11031
FGRAMPH1_01G15437	FGRAMPH1_01G23719					FGRAMPH1_01G14247					FGRAMPH1_01G17059	FGRAMPH1_01G05143						FGRAMPH1_01G27423		FGRAMPH1_01G21427
FGRAMPH1_01G12507	FGRAMPH1_01G26791					FGRAMPH1_01G19697					FGRAMPH1_01G26379	FGRAMPH1_01G12877						FGRAMPH1_01G09449		FGRAMPH1_01G11221
FGRAMPH1_01G06681	FGRAMPH1_01G20037					FGRAMPH1_01G19885					FGRAMPH1_01G10235	FGRAMPH1_01G21923						FGRAMPH1_01G22121		FGRAMPH1_01G24635
FGRAMPH1_01G07593	FGRAMPH1_01G22509					FGRAMPH1_01G07629					FGRAMPH1_01G17531	FGRAMPH1_01G22481						FGRAMPH1_01G13835		FGRAMPH1_01G26431
FGRAMPH1_01G20489	FGRAMPH1_01G16397					FGRAMPH1_01G07645					FGRAMPH1_01G25325	FGRAMPH1_01G17437						FGRAMPH1_01G27783		FGRAMPH1_01G02655
FGRAMPH1_01G17045	FGRAMPH1_01G12813					FGRAMPH1_01G04551					FGRAMPH1_01G27077	FGRAMPH1_01G27405						FGRAMPH1_01G04787		FGRAMPH1_01G24961
FGRAMPH1_01G06647	FGRAMPH1_01G13555					FGRAMPH1_01G20583					FGRAMPH1_01G24687	FGRAMPH1_01G09937						FGRAMPH1_01G16533		FGRAMPH1_01G26893
FGRAMPH1_01G10705	FGRAMPH1_01G15615					FGRAMPH1_01G14169					FGRAMPH1_01G06441	FGRAMPH1_01G07597						FGRAMPH1_01G25809		FGRAMPH1_01G04329
FGRAMPH1_01G22337	FGRAMPH1_01G07667					FGRAMPH1_01G11219					FGRAMPH1_01G13381	FGRAMPH1_01G23877						FGRAMPH1_01G19229		FGRAMPH1_01G16411
FGRAMPH1_01G10149	FGRAMPH1_01G07997					FGRAMPH1_01G16795					FGRAMPH1_01G17689	FGRAMPH1_01G27789						FGRAMPH1_01G26821		FGRAMPH1_01G22297
FGRAMPH1_01G20035	FGRAMPH1_01G04487					FGRAMPH1_01G28123					FGRAMPH1_01G16401	FGRAMPH1_01G03937						ENSRNA049556740		FGRAMPH1_01G06141
FGRAMPH1_01G22849	FGRAMPH1_01G01073					FGRAMPH1_01G10901					FGRAMPH1_01G19049	FGRAMPH1_01G14281						FGRAMPH1_01G05173		FGRAMPH1_01G00893
FGRAMPH1_01G25225	FGRAMPH1_01G13665					FGRAMPH1_01G19125					FGRAMPH1_01G14639	FGRAMPH1_01G14111						FGRAMPH1_01G05897		FGRAMPH1_01G11787
FGRAMPH1_01G12589	FGRAMPH1_01G19115					FGRAMPH1_01G15597					FGRAMPH1_01G09367	FGRAMPH1_01G22083						ENSRNA049558078		FGRAMPH1_01G02417
FGRAMPH1_01G08303	FGRAMPH1_01G18033					FGRAMPH1_01G25239					FGRAMPH1_01G07549	FGRAMPH1_01G19109						FGRAMPH1_01G13801		FGRAMPH1_01G18913
FGRAMPH1_01G14273	FGRAMPH1_01G22207					FGRAMPH1_01G20149					FGRAMPH1_01G23407	FGRAMPH1_01G20151						FGRAMPH1_01G04463		FGRAMPH1_01G10987
FGRAMPH1_01G14061	FGRAMPH1_01G00161					FGRAMPH1_01G05025					FGRAMPH1_01G14993	FGRAMPH1_01G18555						FGRAMPH1_01G11151		FGRAMPH1_01G12601
FGRAMPH1_01G02635	FGRAMPH1_01G25963					FGRAMPH1_01G03965					FGRAMPH1_01G22471	FGRAMPH1_01G11987						FGRAMPH1_01G17189		FGRAMPH1_01G05049
FGRAMPH1_01G06683	FGRAMPH1_01G18787					FGRAMPH1_01G06831					FGRAMPH1_01G02445	FGRAMPH1_01G07539						FGRAMPH1_01G13029		FGRAMPH1_01G15383
FGRAMPH1_01G03661	FGRAMPH1_01G22729					FGRAMPH1_01G04485					FGRAMPH1_01G23269	FGRAMPH1_01G06255						FGRAMPH1_01G13125		FGRAMPH1_01G11681
FGRAMPH1_01G18439	FGRAMPH1_01G23663					FGRAMPH1_01G00205					ENSRNA049555638	FGRAMPH1_01G03377						FGRAMPH1_01G09245		FGRAMPH1_01G20085
FGRAMPH1_01G06945	FGRAMPH1_01G04087					FGRAMPH1_01G10339					FGRAMPH1_01G05647	FGRAMPH1_01G01687						FGRAMPH1_01G08427		FGRAMPH1_01G02663
FGRAMPH1_01G23027	FGRAMPH1_01G23771					FGRAMPH1_01G09933					FGRAMPH1_01G08227	FGRAMPH1_01G12377						FGRAMPH1_01G15819		FGRAMPH1_01G17881
FGRAMPH1_01G19015	FGRAMPH1_01G10143					FGRAMPH1_01G25817					FGRAMPH1_01G19401	FGRAMPH1_01G19117						FGRAMPH1_01G11461		FGRAMPH1_01G00785
FGRAMPH1_01G09805	FGRAMPH1_01G24615					FGRAMPH1_01G04295					FGRAMPH1_01G00503	FGRAMPH1_01G26637						FGRAMPH1_01G24831		FGRAMPH1_01G20849
FGRAMPH1_01G04203	FGRAMPH1_01G12707					FGRAMPH1_01G19277					FGRAMPH1_01G03357	FGRAMPH1_01G16355						FGRAMPH1_01G05285		FGRAMPH1_01G04529
FGRAMPH1_01G14773	FGRAMPH1_01G20207					FGRAMPH1_01G20157					FGRAMPH1_01G26389	FGRAMPH1_01G20225						FGRAMPH1_01G26945		FGRAMPH1_01G20773
FGRAMPH1_01G08031	FGRAMPH1_01G27593					FGRAMPH1_01G16789					FGRAMPH1_01G03535	FGRAMPH1_01G02975						FGRAMPH1_01G25915		FGRAMPH1_01G24229
FGRAMPH1_01G01931	FGRAMPH1_01G06465					FGRAMPH1_01G10677					FGRAMPH1_01G16683	FGRAMPH1_01G18853						FGRAMPH1_01G00315		FGRAMPH1_01G03559
FGRAMPH1_01G20611	FGRAMPH1_01G15815					FGRAMPH1_01G10081					FGRAMPH1_01G22563	FGRAMPH1_01G11669						FGRAMPH1_01G08417		FGRAMPH1_01G22793
FGRAMPH1_01G18501	FGRAMPH1_01G05119					FGRAMPH1_01G15119					FGRAMPH1_01G06457	FGRAMPH1_01G12055						FGRAMPH1_01G15483		FGRAMPH1_01G04847
FGRAMPH1_01G13793	FGRAMPH1_01G03585					FGRAMPH1_01G02639					FGRAMPH1_01G20741	FGRAMPH1_01G13935						FGRAMPH1_01G06435		FGRAMPH1_01G20153
FGRAMPH1_01G01819	FGRAMPH1_01G09849					FGRAMPH1_01G18215					FGRAMPH1_01G12359	FGRAMPH1_01G05471						FGRAMPH1_01G09283		FGRAMPH1_01G21219
FGRAMPH1_01G04525	FGRAMPH1_01G17471					FGRAMPH1_01G27113					FGRAMPH1_01G19459	FGRAMPH1_01G15691						FGRAMPH1_01G16771		FGRAMPH1_01G15823
FGRAMPH1_01G25815	FGRAMPH1_01G11709					FGRAMPH1_01G16907					FGRAMPH1_01G12573	FGRAMPH1_01G19021						FGRAMPH1_01G06561		FGRAMPH1_01G00693
FGRAMPH1_01G04711	FGRAMPH1_01G17183					FGRAMPH1_01G22641					FGRAMPH1_01G03871	FGRAMPH1_01G26725						FGRAMPH1_01G13247		FGRAMPH1_01G23901
FGRAMPH1_01G25743	FGRAMPH1_01G09865					FGRAMPH1_01G06617					FGRAMPH1_01G21311	FGRAMPH1_01G23233						FGRAMPH1_01G04649		FGRAMPH1_01G24053
FGRAMPH1_01G03023	FGRAMPH1_01G26255					FGRAMPH1_01G23123					FGRAMPH1_01G06547	FGRAMPH1_01G12057						FGRAMPH1_01G11439		FGRAMPH1_01G06961
FGRAMPH1_01G18357	FGRAMPH1_01G21403					FGRAMPH1_01G19671					FGRAMPH1_01G27771	FGRAMPH1_01G04209						FGRAMPH1_01G00287		FGRAMPH1_01G23265
FGRAMPH1_01G00329	FGRAMPH1_01G25779					FGRAMPH1_01G23467					FGRAMPH1_01G01071	FGRAMPH1_01G27603						FGRAMPH1_01G24253		FGRAMPH1_01G26083
FGRAMPH1_01G24041	FGRAMPH1_01G19065					FGRAMPH1_01G26939					FGRAMPH1_01G04339	FGRAMPH1_01G17939						FGRAMPH1_01G03571		FGRAMPH1_01G18743
FGRAMPH1_01G19979	FGRAMPH1_01G24699					FGRAMPH1_01G10561					FGRAMPH1_01G13649	FGRAMPH1_01G18183						ENSRNA049558669		FGRAMPH1_01G00895
FGRAMPH1_01G12215	FGRAMPH1_01G03895					FGRAMPH1_01G20483					FGRAMPH1_01G18387	FGRAMPH1_01G00149						FGRAMPH1_01G02507		FGRAMPH1_01G26197
FGRAMPH1_01G27203	FGRAMPH1_01G25253					FGRAMPH1_01G16561					FGRAMPH1_01G16759	FGRAMPH1_01G12731						FGRAMPH1_01G25625		FGRAMPH1_01G02427
FGRAMPH1_01G10637	FGRAMPH1_01G03981					FGRAMPH1_01G09641					FGRAMPH1_01G25935	FGRAMPH1_01G12463						FGRAMPH1_01G15189		FGRAMPH1_01G12787
FGRAMPH1_01G01893	FGRAMPH1_01G13189					FGRAMPH1_01G01067					FGRAMPH1_01G05931	FGRAMPH1_01G11951						FGRAMPH1_01G00351		FGRAMPH1_01G14923
FGRAMPH1_01G20133	FGRAMPH1_01G04249					FGRAMPH1_01G17551					FGRAMPH1_01G15511	FGRAMPH1_01G04777						FGRAMPH1_01G17277		FGRAMPH1_01G15755
FGRAMPH1_01G23921	FGRAMPH1_01G21091					FGRAMPH1_01G21037					FGRAMPH1_01G10875	FGRAMPH1_01G23705						FGRAMPH1_01G20029		FGRAMPH1_01G08589
FGRAMPH1_01G22601	FGRAMPH1_01G11483					FGRAMPH1_01G04705					FGRAMPH1_01G12959	FGRAMPH1_01G12313						FGRAMPH1_01G24077		FGRAMPH1_01G23309
FGRAMPH1_01G05585	FGRAMPH1_01G16281					FGRAMPH1_01G23597					FGRAMPH1_01G01149	FGRAMPH1_01G22603						FGRAMPH1_01G13673		FGRAMPH1_01G24483
FGRAMPH1_01G00949	FGRAMPH1_01G12015					FGRAMPH1_01G10675					FGRAMPH1_01G05329	FGRAMPH1_01G20909						FGRAMPH1_01G02907		FGRAMPH1_01G17681
FGRAMPH1_01G20635	FGRAMPH1_01G27963					FGRAMPH1_01G16603					FGRAMPH1_01G04927	FGRAMPH1_01G20655						FGRAMPH1_01G25125		FGRAMPH1_01G08297
FGRAMPH1_01G09009	FGRAMPH1_01G19561					FGRAMPH1_01G21489					FGRAMPH1_01G03135	FGRAMPH1_01G18567						FGRAMPH1_01G28271		FGRAMPH1_01G10303
FGRAMPH1_01G02781	FGRAMPH1_01G11661					FGRAMPH1_01G05775					FGRAMPH1_01G00483	FGRAMPH1_01G04011						FGRAMPH1_01G24075		FGRAMPH1_01G07225
FGRAMPH1_01G02847	FGRAMPH1_01G06707					FGRAMPH1_01G03443					FGRAMPH1_01G11403	FGRAMPH1_01G25895						FGRAMPH1_01G03159		FGRAMPH1_01G25157
FGRAMPH1_01G28153	FGRAMPH1_01G13167					FGRAMPH1_01G04639					FGRAMPH1_01G00869	FGRAMPH1_01G06991						FGRAMPH1_01G15287		FGRAMPH1_01G05501
FGRAMPH1_01G22843	FGRAMPH1_01G17367					FGRAMPH1_01G06229					FGRAMPH1_01G25249	FGRAMPH1_01G17561						FGRAMPH1_01G25613		FGRAMPH1_01G06355
FGRAMPH1_01G07561	FGRAMPH1_01G27359					FGRAMPH1_01G23173					FGRAMPH1_01G05365	FGRAMPH1_01G14103						FGRAMPH1_01G10945		FGRAMPH1_01G16063
FGRAMPH1_01G18293	FGRAMPH1_01G25757					FGRAMPH1_01G19653					FGRAMPH1_01G14637	FGRAMPH1_01G10479						FGRAMPH1_01G05449		FGRAMPH1_01G21935
FGRAMPH1_01G25837	FGRAMPH1_01G10157					FGRAMPH1_01G01841					FGRAMPH1_01G02841	FGRAMPH1_01G01253						ENSRNA049559551		FGRAMPH1_01G11997
FGRAMPH1_01G10219	FGRAMPH1_01G27493					FGRAMPH1_01G25523					FGRAMPH1_01G07967	FGRAMPH1_01G11825						FGRAMPH1_01G19919		FGRAMPH1_01G00223
FGRAMPH1_01G00641	FGRAMPH1_01G13161					FGRAMPH1_01G05055					FGRAMPH1_01G21861	FGRAMPH1_01G27309						FGRAMPH1_01G00609		FGRAMPH1_01G11009
FGRAMPH1_01G00717	FGRAMPH1_01G02981					FGRAMPH1_01G19269					FGRAMPH1_01G27259	FGRAMPH1_01G16439						FGRAMPH1_01G19409		FGRAMPH1_01G02237
FGRAMPH1_01G03679	FGRAMPH1_01G05211					FGRAMPH1_01G26395					FGRAMPH1_01G14813	FGRAMPH1_01G22287						FGRAMPH1_01G05327		FGRAMPH1_01G25911
FGRAMPH1_01G09795	FGRAMPH1_01G21075					FGRAMPH1_01G03775					FGRAMPH1_01G17207	FGRAMPH1_01G10087						FGRAMPH1_01G20015		FGRAMPH1_01G18021
FGRAMPH1_01G26853	FGRAMPH1_01G06445					FGRAMPH1_01G03193					FGRAMPH1_01G08295	FGRAMPH1_01G11423						FGRAMPH1_01G00085		FGRAMPH1_01G22791
FGRAMPH1_01G26203	FGRAMPH1_01G00193					FGRAMPH1_01G07619					FGRAMPH1_01G04597	FGRAMPH1_01G02199						FGRAMPH1_01G02025		FGRAMPH1_01G24371
FGRAMPH1_01G06663	FGRAMPH1_01G18977					FGRAMPH1_01G13807					FGRAMPH1_01G04545	FGRAMPH1_01G13141						FGRAMPH1_01G08265		FGRAMPH1_01G12033
FGRAMPH1_01G16317	FGRAMPH1_01G04097					FGRAMPH1_01G06071					FGRAMPH1_01G14811	FGRAMPH1_01G14877						FGRAMPH1_01G10807		FGRAMPH1_01G24893
FGRAMPH1_01G05161	FGRAMPH1_01G11481					FGRAMPH1_01G09201					FGRAMPH1_01G11045	FGRAMPH1_01G23061						FGRAMPH1_01G22045		ENSRNA049518330
FGRAMPH1_01G18879	FGRAMPH1_01G07269					FGRAMPH1_01G18375					FGRAMPH1_01G09839	FGRAMPH1_01G14951						FGRAMPH1_01G21775		FGRAMPH1_01G18675
FGRAMPH1_01G12065	FGRAMPH1_01G21951					FGRAMPH1_01G01423					FGRAMPH1_01G12691	FGRAMPH1_01G03085						FGRAMPH1_01G13703		FGRAMPH1_01G00705
FGRAMPH1_01G14489	FGRAMPH1_01G23865					FGRAMPH1_01G06477					FGRAMPH1_01G10917	FGRAMPH1_01G23457						FGRAMPH1_01G11289		FGRAMPH1_01G27947
FGRAMPH1_01G23869	FGRAMPH1_01G13639					FGRAMPH1_01G15365					FGRAMPH1_01G08179	FGRAMPH1_01G10761						FGRAMPH1_01G25343		FGRAMPH1_01G15955
FGRAMPH1_01G26813	FGRAMPH1_01G18813					FGRAMPH1_01G03623					FGRAMPH1_01G02737	FGRAMPH1_01G01455						FGRAMPH1_01G03977		FGRAMPH1_01G02749
FGRAMPH1_01G23739	FGRAMPH1_01G21429					FGRAMPH1_01G07581					FGRAMPH1_01G11973	FGRAMPH1_01G09661						FGRAMPH1_01G14173		FGRAMPH1_01G12889
FGRAMPH1_01G21049	FGRAMPH1_01G19239					FGRAMPH1_01G16839					FGRAMPH1_01G01131	FGRAMPH1_01G03715						FGRAMPH1_01G22635		FGRAMPH1_01G15943
FGRAMPH1_01G26193	FGRAMPH1_01G09653					FGRAMPH1_01G03213					FGRAMPH1_01G28173	FGRAMPH1_01G08385						FGRAMPH1_01G20237		FGRAMPH1_01G02363
FGRAMPH1_01G01387	FGRAMPH1_01G10433					FGRAMPH1_01G02855					FGRAMPH1_01G18317	FGRAMPH1_01G17913						FGRAMPH1_01G09871		FGRAMPH1_01G05281
FGRAMPH1_01G01189	FGRAMPH1_01G10719					FGRAMPH1_01G19289					FGRAMPH1_01G20963	FGRAMPH1_01G06517						FGRAMPH1_01G24613		FGRAMPH1_01G16187
FGRAMPH1_01G06785	FGRAMPH1_01G08499					FGRAMPH1_01G04811					FGRAMPH1_01G17147	FGRAMPH1_01G12451						FGRAMPH1_01G01203		FGRAMPH1_01G16913
FGRAMPH1_01G17651	FGRAMPH1_01G17545					FGRAMPH1_01G28101					FGRAMPH1_01G10865	FGRAMPH1_01G09713						FGRAMPH1_01G07849		FGRAMPH1_01G20069
FGRAMPH1_01G11223	FGRAMPH1_01G22701					FGRAMPH1_01G07261					FGRAMPH1_01G20159	FGRAMPH1_01G00877						FGRAMPH1_01G15961		FGRAMPH1_01G18187
FGRAMPH1_01G00603	FGRAMPH1_01G14969					FGRAMPH1_01G18457					FGRAMPH1_01G25797	FGRAMPH1_01G26539						FGRAMPH1_01G25047		FGRAMPH1_01G12903
FGRAMPH1_01G07451	FGRAMPH1_01G15499					FGRAMPH1_01G10667					FGRAMPH1_01G11043	FGRAMPH1_01G28251						FGRAMPH1_01G04365		FGRAMPH1_01G15945
FGRAMPH1_01G19949	FGRAMPH1_01G03503					FGRAMPH1_01G15167					FGRAMPH1_01G10535	FGRAMPH1_01G15091						FGRAMPH1_01G09817		FGRAMPH1_01G06015
FGRAMPH1_01G13183	FGRAMPH1_01G03967					FGRAMPH1_01G05809					FGRAMPH1_01G00933	FGRAMPH1_01G09247						FGRAMPH1_01G10145		FGRAMPH1_01G24945
FGRAMPH1_01G24983	FGRAMPH1_01G11379					FGRAMPH1_01G16929					FGRAMPH1_01G06761	FGRAMPH1_01G21049						FGRAMPH1_01G15355		ENSRNA049512251
FGRAMPH1_01G23881	FGRAMPH1_01G05759					FGRAMPH1_01G26171					FGRAMPH1_01G26817	FGRAMPH1_01G12511						FGRAMPH1_01G26651		FGRAMPH1_01G25481
FGRAMPH1_01G27247	FGRAMPH1_01G13583					FGRAMPH1_01G20503					FGRAMPH1_01G18859	FGRAMPH1_01G00761						FGRAMPH1_01G17295		FGRAMPH1_01G25925
FGRAMPH1_01G11473	FGRAMPH1_01G22395					FGRAMPH1_01G12133					FGRAMPH1_01G06091	FGRAMPH1_01G17387						FGRAMPH1_01G21207		FGRAMPH1_01G17419
FGRAMPH1_01G26131	FGRAMPH1_01G25027					FGRAMPH1_01G02183					FGRAMPH1_01G07447	FGRAMPH1_01G16461						FGRAMPH1_01G05597		FGRAMPH1_01G25451
FGRAMPH1_01G13889	FGRAMPH1_01G03331					FGRAMPH1_01G01373					FGRAMPH1_01G11675	FGRAMPH1_01G21161						FGRAMPH1_01G25181		FGRAMPH1_01G09029
FGRAMPH1_01G22989	FGRAMPH1_01G09163					FGRAMPH1_01G05079					FGRAMPH1_01G17905	FGRAMPH1_01G22565						FGRAMPH1_01G12235		FGRAMPH1_01G02527
FGRAMPH1_01G07949	FGRAMPH1_01G12291					FGRAMPH1_01G11121					FGRAMPH1_01G12825	FGRAMPH1_01G27191						FGRAMPH1_01G12245		FGRAMPH1_01G02591
FGRAMPH1_01G03807	FGRAMPH1_01G13235					FGRAMPH1_01G03231					FGRAMPH1_01G21841	FGRAMPH1_01G15837						FGRAMPH1_01G25583		FGRAMPH1_01G06563
FGRAMPH1_01G27353	FGRAMPH1_01G08021					FGRAMPH1_01G25811					FGRAMPH1_01G01219	FGRAMPH1_01G00163						FGRAMPH1_01G03581		FGRAMPH1_01G27377
FGRAMPH1_01G04869	FGRAMPH1_01G10073					FGRAMPH1_01G15581					FGRAMPH1_01G15891	FGRAMPH1_01G07909						FGRAMPH1_01G19445		FGRAMPH1_01G16341
FGRAMPH1_01G25293	FGRAMPH1_01G25697					FGRAMPH1_01G11137					FGRAMPH1_01G11157	FGRAMPH1_01G01429						FGRAMPH1_01G22753		FGRAMPH1_01G09541
FGRAMPH1_01G09975	FGRAMPH1_01G19913					FGRAMPH1_01G00695					FGRAMPH1_01G12697	FGRAMPH1_01G11075						FGRAMPH1_01G18309		FGRAMPH1_01G19795
FGRAMPH1_01G07913	FGRAMPH1_01G00767					FGRAMPH1_01G09855					FGRAMPH1_01G15809	FGRAMPH1_01G08189						FGRAMPH1_01G14905		FGRAMPH1_01G09923
FGRAMPH1_01G22979	FGRAMPH1_01G01557					FGRAMPH1_01G08015					FGRAMPH1_01G13431	FGRAMPH1_01G02219						FGRAMPH1_01G25273		FGRAMPH1_01G27435
FGRAMPH1_01G10229	FGRAMPH1_01G25987					FGRAMPH1_01G03049					FGRAMPH1_01G03567	FGRAMPH1_01G22897						FGRAMPH1_01G15163		FGRAMPH1_01G23127
FGRAMPH1_01G03863	FGRAMPH1_01G08257					FGRAMPH1_01G26363					FGRAMPH1_01G09591	FGRAMPH1_01G27625						FGRAMPH1_01G14187		FGRAMPH1_01G03345
FGRAMPH1_01G04959	FGRAMPH1_01G12167					FGRAMPH1_01G19437					FGRAMPH1_01G27465	FGRAMPH1_01G07953						FGRAMPH1_01G19501		FGRAMPH1_01G05085
FGRAMPH1_01G01969	FGRAMPH1_01G26189					FGRAMPH1_01G27769					FGRAMPH1_01G00481	FGRAMPH1_01G07495						FGRAMPH1_01G24147		FGRAMPH1_01G27211
FGRAMPH1_01G23231	FGRAMPH1_01G04819					FGRAMPH1_01G27067					FGRAMPH1_01G07513	FGRAMPH1_01G18573						FGRAMPH1_01G12185		FGRAMPH1_01G01133
FGRAMPH1_01G14035	FGRAMPH1_01G25699					FGRAMPH1_01G24889					FGRAMPH1_01G26935	FGRAMPH1_01G19057						FGRAMPH1_01G01405		FGRAMPH1_01G17877
FGRAMPH1_01G27823	FGRAMPH1_01G05797					FGRAMPH1_01G00829					FGRAMPH1_01G01225	FGRAMPH1_01G12191						FGRAMPH1_01G12993		FGRAMPH1_01G17027
FGRAMPH1_01G18459	FGRAMPH1_01G06535					FGRAMPH1_01G17655					FGRAMPH1_01G05395	FGRAMPH1_01G00533						FGRAMPH1_01G17841		FGRAMPH1_01G13343
FGRAMPH1_01G03065	FGRAMPH1_01G05609					FGRAMPH1_01G18903					FGRAMPH1_01G18657	FGRAMPH1_01G11541						FGRAMPH1_01G26417		FGRAMPH1_01G18931
FGRAMPH1_01G16179	FGRAMPH1_01G24815					FGRAMPH1_01G23685					FGRAMPH1_01G24737	FGRAMPH1_01G10159						FGRAMPH1_01G05569		FGRAMPH1_01G16485
FGRAMPH1_01G12631	FGRAMPH1_01G19359					FGRAMPH1_01G18313					FGRAMPH1_01G22475	FGRAMPH1_01G21545						FGRAMPH1_01G03725		FGRAMPH1_01G25297
FGRAMPH1_01G01351	FGRAMPH1_01G05343					FGRAMPH1_01G01825					FGRAMPH1_01G04465	FGRAMPH1_01G19479						FGRAMPH1_01G21639		FGRAMPH1_01G14321
FGRAMPH1_01G07331	FGRAMPH1_01G20983					FGRAMPH1_01G09867					FGRAMPH1_01G05251	FGRAMPH1_01G22153						FGRAMPH1_01G15371		FGRAMPH1_01G07339
FGRAMPH1_01G21287	FGRAMPH1_01G10915					FGRAMPH1_01G16945					FGRAMPH1_01G19097	FGRAMPH1_01G21283						FGRAMPH1_01G06825		FGRAMPH1_01G23447
FGRAMPH1_01G18257	FGRAMPH1_01G13133					FGRAMPH1_01G00125					FGRAMPH1_01G01795	FGRAMPH1_01G07353						FGRAMPH1_01G05087		FGRAMPH1_01G03665
FGRAMPH1_01G13273	FGRAMPH1_01G13805					FGRAMPH1_01G22363					FGRAMPH1_01G14407	FGRAMPH1_01G14253						FGRAMPH1_01G17219		FGRAMPH1_01G15281
FGRAMPH1_01G13177	FGRAMPH1_01G12063					FGRAMPH1_01G28215					FGRAMPH1_01G20541	FGRAMPH1_01G25457						FGRAMPH1_01G23837		FGRAMPH1_01G11615
FGRAMPH1_01G24265	FGRAMPH1_01G21321					FGRAMPH1_01G26067					FGRAMPH1_01G22661	FGRAMPH1_01G07363						FGRAMPH1_01G19059		FGRAMPH1_01G01627
FGRAMPH1_01G06821	FGRAMPH1_01G16323					FGRAMPH1_01G04697					FGRAMPH1_01G15289	FGRAMPH1_01G17691						FGRAMPH1_01G20973		FGRAMPH1_01G02773
FGRAMPH1_01G26967	FGRAMPH1_01G28055					FGRAMPH1_01G26923					FGRAMPH1_01G05651	FGRAMPH1_01G19841						FGRAMPH1_01G25127		FGRAMPH1_01G02747
FGRAMPH1_01G00041	FGRAMPH1_01G13545					FGRAMPH1_01G04133					FGRAMPH1_01G22073	FGRAMPH1_01G26227						FGRAMPH1_01G04055		FGRAMPH1_01G00551
FGRAMPH1_01G23741	FGRAMPH1_01G16217					FGRAMPH1_01G17679					FGRAMPH1_01G20453	FGRAMPH1_01G19823						FGRAMPH1_01G06487		FGRAMPH1_01G18265
FGRAMPH1_01G01559	FGRAMPH1_01G04261					FGRAMPH1_01G28053					FGRAMPH1_01G14621	FGRAMPH1_01G26595						FGRAMPH1_01G25223		FGRAMPH1_01G13647
FGRAMPH1_01G07145	FGRAMPH1_01G05209					FGRAMPH1_01G24805					FGRAMPH1_01G07717	FGRAMPH1_01G25893						FGRAMPH1_01G05595		FGRAMPH1_01G11531
FGRAMPH1_01G02213	FGRAMPH1_01G20243					FGRAMPH1_01G04861					FGRAMPH1_01G10863	FGRAMPH1_01G16301						FGRAMPH1_01G20247		FGRAMPH1_01G26477
FGRAMPH1_01G06921	FGRAMPH1_01G08905					FGRAMPH1_01G06545					FGRAMPH1_01G20887	FGRAMPH1_01G11391						FGRAMPH1_01G07197		FGRAMPH1_01G10217
FGRAMPH1_01G22451	FGRAMPH1_01G05847					FGRAMPH1_01G08339					FGRAMPH1_01G06319	FGRAMPH1_01G09711						FGRAMPH1_01G20565		FGRAMPH1_01G17873
FGRAMPH1_01G20727	FGRAMPH1_01G22441					FGRAMPH1_01G26157					FGRAMPH1_01G02835	FGRAMPH1_01G12785						FGRAMPH1_01G03629		FGRAMPH1_01G26995
FGRAMPH1_01G14665	FGRAMPH1_01G14027					FGRAMPH1_01G06659					FGRAMPH1_01G07419	FGRAMPH1_01G28083						FGRAMPH1_01G16911		FGRAMPH1_01G11293
FGRAMPH1_01G07431	FGRAMPH1_01G03583					FGRAMPH1_01G03171					FGRAMPH1_01G10823	FGRAMPH1_01G03339						FGRAMPH1_01G20403		FGRAMPH1_01G18841
FGRAMPH1_01G09915	FGRAMPH1_01G27305					FGRAMPH1_01G01295					FGRAMPH1_01G09681	FGRAMPH1_01G05875						ENSRNA049559450		FGRAMPH1_01G00927
FGRAMPH1_01G04241	FGRAMPH1_01G21317					FGRAMPH1_01G17607					FGRAMPH1_01G21529	FGRAMPH1_01G15133						FGRAMPH1_01G22479		FGRAMPH1_01G23715
FGRAMPH1_01G17565	FGRAMPH1_01G19235					FGRAMPH1_01G10207					FGRAMPH1_01G03219	FGRAMPH1_01G21729						FGRAMPH1_01G12789		FGRAMPH1_01G02251
FGRAMPH1_01G11757	FGRAMPH1_01G25197					FGRAMPH1_01G03655					FGRAMPH1_01G17395	FGRAMPH1_01G12067						FGRAMPH1_01G20831		FGRAMPH1_01G26269
FGRAMPH1_01G17645	FGRAMPH1_01G22569					FGRAMPH1_01G14909					FGRAMPH1_01G13339	FGRAMPH1_01G20739						FGRAMPH1_01G27657		FGRAMPH1_01G02989
FGRAMPH1_01G18171	FGRAMPH1_01G11701					FGRAMPH1_01G01461					FGRAMPH1_01G08059	FGRAMPH1_01G23595						FGRAMPH1_01G22543		FGRAMPH1_01G04431
FGRAMPH1_01G24877	FGRAMPH1_01G17037					FGRAMPH1_01G02023					FGRAMPH1_01G14441	FGRAMPH1_01G20543						FGRAMPH1_01G27441		FGRAMPH1_01G18881
FGRAMPH1_01G01771	FGRAMPH1_01G15309					FGRAMPH1_01G22817					FGRAMPH1_01G00817	FGRAMPH1_01G01605						FGRAMPH1_01G25937		FGRAMPH1_01G16229
FGRAMPH1_01G16247	FGRAMPH1_01G00345					FGRAMPH1_01G09857					FGRAMPH1_01G02089	FGRAMPH1_01G04793						FGRAMPH1_01G16823		FGRAMPH1_01G12393
FGRAMPH1_01G18631	FGRAMPH1_01G19951					FGRAMPH1_01G25655					FGRAMPH1_01G11117	FGRAMPH1_01G10341						FGRAMPH1_01G17499		FGRAMPH1_01G15901
FGRAMPH1_01G24049	FGRAMPH1_01G20841					FGRAMPH1_01G15433					FGRAMPH1_01G04095	FGRAMPH1_01G26549						FGRAMPH1_01G16883		FGRAMPH1_01G02111
FGRAMPH1_01G17701	FGRAMPH1_01G21227					FGRAMPH1_01G18223					FGRAMPH1_01G18451	FGRAMPH1_01G07393						FGRAMPH1_01G00527		FGRAMPH1_01G05635
FGRAMPH1_01G02083	FGRAMPH1_01G24239					FGRAMPH1_01G26949					FGRAMPH1_01G27719	FGRAMPH1_01G27293						FGRAMPH1_01G07845		FGRAMPH1_01G26617
FGRAMPH1_01G17229	FGRAMPH1_01G18535					FGRAMPH1_01G18943					FGRAMPH1_01G07179	FGRAMPH1_01G20235						FGRAMPH1_01G14081		FGRAMPH1_01G05195
FGRAMPH1_01G08347	FGRAMPH1_01G13519					FGRAMPH1_01G11109					FGRAMPH1_01G15319	FGRAMPH1_01G06641						FGRAMPH1_01G17951		FGRAMPH1_01G18335
FGRAMPH1_01G18849	FGRAMPH1_01G18655					FGRAMPH1_01G05617					FGRAMPH1_01G13797	FGRAMPH1_01G06851						FGRAMPH1_01G10503		FGRAMPH1_01G18617
FGRAMPH1_01G24979	FGRAMPH1_01G09603					FGRAMPH1_01G25971					FGRAMPH1_01G24057	FGRAMPH1_01G04939						FGRAMPH1_01G15751		FGRAMPH1_01G14317
FGRAMPH1_01G15045	FGRAMPH1_01G07719					ENSRNA049512110					FGRAMPH1_01G08519	FGRAMPH1_01G17453						FGRAMPH1_01G17575		FGRAMPH1_01G27069
FGRAMPH1_01G12633	FGRAMPH1_01G21229					FGRAMPH1_01G01713					FGRAMPH1_01G06771	FGRAMPH1_01G03643						FGRAMPH1_01G22069		FGRAMPH1_01G13829
FGRAMPH1_01G07927	FGRAMPH1_01G05131					FGRAMPH1_01G10237					FGRAMPH1_01G23045	FGRAMPH1_01G03337						FGRAMPH1_01G23707		FGRAMPH1_01G26563
FGRAMPH1_01G15269	FGRAMPH1_01G24087					FGRAMPH1_01G03353					FGRAMPH1_01G11511	FGRAMPH1_01G02435						FGRAMPH1_01G15389		FGRAMPH1_01G04433
FGRAMPH1_01G14467	FGRAMPH1_01G14399					FGRAMPH1_01G27091					FGRAMPH1_01G08013	FGRAMPH1_01G23263						FGRAMPH1_01G15315		FGRAMPH1_01G03697
FGRAMPH1_01G03489	FGRAMPH1_01G00681					FGRAMPH1_01G05995					FGRAMPH1_01G13999	FGRAMPH1_01G07061						FGRAMPH1_01G07489		FGRAMPH1_01G03787
FGRAMPH1_01G26439	FGRAMPH1_01G10117					FGRAMPH1_01G02397					FGRAMPH1_01G25609	FGRAMPH1_01G15749						FGRAMPH1_01G12231		FGRAMPH1_01G03117
FGRAMPH1_01G20051	FGRAMPH1_01G16095					FGRAMPH1_01G00585					FGRAMPH1_01G20431	FGRAMPH1_01G26079						FGRAMPH1_01G03457		FGRAMPH1_01G17119
FGRAMPH1_01G03379	FGRAMPH1_01G26793					FGRAMPH1_01G19391					FGRAMPH1_01G14529	FGRAMPH1_01G02729						FGRAMPH1_01G19073		ENSRNA049555580
FGRAMPH1_01G16935	FGRAMPH1_01G27939					FGRAMPH1_01G23243					FGRAMPH1_01G09397	FGRAMPH1_01G09191						FGRAMPH1_01G16557		FGRAMPH1_01G05373
FGRAMPH1_01G14065	FGRAMPH1_01G17843					FGRAMPH1_01G20425					FGRAMPH1_01G22929	FGRAMPH1_01G06585						FGRAMPH1_01G15303		FGRAMPH1_01G12107
FGRAMPH1_01G21997	FGRAMPH1_01G21909					FGRAMPH1_01G12127					FGRAMPH1_01G14391	FGRAMPH1_01G19231						FGRAMPH1_01G13997		FGRAMPH1_01G02317
FGRAMPH1_01G05159	FGRAMPH1_01G15801					FGRAMPH1_01G01523					FGRAMPH1_01G12439	FGRAMPH1_01G24619						FGRAMPH1_01G01611		FGRAMPH1_01G13943
FGRAMPH1_01G06195	FGRAMPH1_01G25921					FGRAMPH1_01G02511					FGRAMPH1_01G20605	FGRAMPH1_01G11905						FGRAMPH1_01G16105		FGRAMPH1_01G22909
FGRAMPH1_01G21271	FGRAMPH1_01G18975					FGRAMPH1_01G28067					FGRAMPH1_01G11057	FGRAMPH1_01G28097						FGRAMPH1_01G24341		FGRAMPH1_01G16965
FGRAMPH1_01G17457	FGRAMPH1_01G02265					FGRAMPH1_01G18949					FGRAMPH1_01G20155	FGRAMPH1_01G20637						FGRAMPH1_01G27431		FGRAMPH1_01G27263
FGRAMPH1_01G16701	FGRAMPH1_01G22875					FGRAMPH1_01G23241					FGRAMPH1_01G14825	FGRAMPH1_01G27123						FGRAMPH1_01G10173		FGRAMPH1_01G02653
FGRAMPH1_01G27385	ENSRNA049518315					FGRAMPH1_01G12311					FGRAMPH1_01G06249	FGRAMPH1_01G04437						FGRAMPH1_01G21623		FGRAMPH1_01G26265
FGRAMPH1_01G10615	FGRAMPH1_01G22221					FGRAMPH1_01G02447					FGRAMPH1_01G01157	FGRAMPH1_01G02899						FGRAMPH1_01G09833		FGRAMPH1_01G18929
FGRAMPH1_01G13979	FGRAMPH1_01G10203					FGRAMPH1_01G26665					FGRAMPH1_01G02761	FGRAMPH1_01G06881						FGRAMPH1_01G03299		FGRAMPH1_01G14895
FGRAMPH1_01G06263	FGRAMPH1_01G13751					FGRAMPH1_01G02601					FGRAMPH1_01G06651	FGRAMPH1_01G02137						FGRAMPH1_01G07525		FGRAMPH1_01G20907
FGRAMPH1_01G12819	FGRAMPH1_01G12037					FGRAMPH1_01G20065					FGRAMPH1_01G15329	FGRAMPH1_01G17583						FGRAMPH1_01G05843		FGRAMPH1_01G26239
FGRAMPH1_01G17169	FGRAMPH1_01G23615					FGRAMPH1_01G06443					FGRAMPH1_01G17601	FGRAMPH1_01G18767						FGRAMPH1_01G18585		FGRAMPH1_01G12571
FGRAMPH1_01G05223	FGRAMPH1_01G15347					FGRAMPH1_01G04107					FGRAMPH1_01G10199	FGRAMPH1_01G03025						FGRAMPH1_01G22227		ENSRNA049513413
FGRAMPH1_01G06077	FGRAMPH1_01G13135					FGRAMPH1_01G15417					FGRAMPH1_01G10939	FGRAMPH1_01G20733						FGRAMPH1_01G04467		FGRAMPH1_01G20869
FGRAMPH1_01G01539	FGRAMPH1_01G21491					FGRAMPH1_01G02739					FGRAMPH1_01G11435	FGRAMPH1_01G03131						FGRAMPH1_01G02291		FGRAMPH1_01G07691
FGRAMPH1_01G22653	FGRAMPH1_01G25793					FGRAMPH1_01G24163					FGRAMPH1_01G21995	FGRAMPH1_01G01357						FGRAMPH1_01G09253		FGRAMPH1_01G18635
FGRAMPH1_01G10533	FGRAMPH1_01G25505					FGRAMPH1_01G17049					FGRAMPH1_01G23343	FGRAMPH1_01G04937						FGRAMPH1_01G24529		FGRAMPH1_01G06879
FGRAMPH1_01G10703	FGRAMPH1_01G18973					FGRAMPH1_01G00807					FGRAMPH1_01G17163	FGRAMPH1_01G02571						FGRAMPH1_01G05157		FGRAMPH1_01G25431
FGRAMPH1_01G27343	FGRAMPH1_01G21409					FGRAMPH1_01G04013					FGRAMPH1_01G21883	FGRAMPH1_01G26907						FGRAMPH1_01G17475		FGRAMPH1_01G18647
FGRAMPH1_01G06241	FGRAMPH1_01G25735					FGRAMPH1_01G07773					FGRAMPH1_01G03765	FGRAMPH1_01G11127						FGRAMPH1_01G06485		FGRAMPH1_01G16123
FGRAMPH1_01G17995	FGRAMPH1_01G02243					FGRAMPH1_01G26041					FGRAMPH1_01G27313	FGRAMPH1_01G22657						FGRAMPH1_01G00953		FGRAMPH1_01G04391
FGRAMPH1_01G10663	FGRAMPH1_01G13585					FGRAMPH1_01G11331					FGRAMPH1_01G25233	FGRAMPH1_01G02123						FGRAMPH1_01G24283		FGRAMPH1_01G15519
FGRAMPH1_01G22627	FGRAMPH1_01G25567					FGRAMPH1_01G16979					FGRAMPH1_01G03557	FGRAMPH1_01G10477						FGRAMPH1_01G03325		FGRAMPH1_01G14235
FGRAMPH1_01G09063	FGRAMPH1_01G13037					FGRAMPH1_01G17987					FGRAMPH1_01G02327	FGRAMPH1_01G18425						FGRAMPH1_01G05169		FGRAMPH1_01G06289
FGRAMPH1_01G16847						FGRAMPH1_01G05941					FGRAMPH1_01G22949	FGRAMPH1_01G18037						FGRAMPH1_01G05167		FGRAMPH1_01G09929
FGRAMPH1_01G20129						FGRAMPH1_01G08345					FGRAMPH1_01G21467	FGRAMPH1_01G27185						FGRAMPH1_01G24951		FGRAMPH1_01G04753
FGRAMPH1_01G06829						FGRAMPH1_01G12327					FGRAMPH1_01G21837	FGRAMPH1_01G26249						FGRAMPH1_01G26329		FGRAMPH1_01G04177
FGRAMPH1_01G04653						FGRAMPH1_01G17235					FGRAMPH1_01G08177	FGRAMPH1_01G01533						FGRAMPH1_01G00479		FGRAMPH1_01G15481
FGRAMPH1_01G04299						FGRAMPH1_01G10781					FGRAMPH1_01G04699	FGRAMPH1_01G01723						FGRAMPH1_01G13449		FGRAMPH1_01G04115
FGRAMPH1_01G26413						FGRAMPH1_01G23079					FGRAMPH1_01G03253	FGRAMPH1_01G10313						FGRAMPH1_01G23235		FGRAMPH1_01G01443
FGRAMPH1_01G06845						FGRAMPH1_01G03149					FGRAMPH1_01G18667	FGRAMPH1_01G13503						FGRAMPH1_01G15959		FGRAMPH1_01G12303
FGRAMPH1_01G22141						FGRAMPH1_01G28157					FGRAMPH1_01G02579	FGRAMPH1_01G18385						FGRAMPH1_01G12003		FGRAMPH1_01G06055
FGRAMPH1_01G19555						FGRAMPH1_01G26455					FGRAMPH1_01G01009	FGRAMPH1_01G03663						FGRAMPH1_01G07679		FGRAMPH1_01G19141
FGRAMPH1_01G05975						FGRAMPH1_01G16631					FGRAMPH1_01G01399	FGRAMPH1_01G17523						FGRAMPH1_01G01053		FGRAMPH1_01G10431
FGRAMPH1_01G11189						FGRAMPH1_01G08323					FGRAMPH1_01G16807	FGRAMPH1_01G19977						FGRAMPH1_01G10193		FGRAMPH1_01G23641
FGRAMPH1_01G09205						FGRAMPH1_01G14213					FGRAMPH1_01G18419	FGRAMPH1_01G09489						FGRAMPH1_01G25651		FGRAMPH1_01G14645
FGRAMPH1_01G11241						FGRAMPH1_01G04457					FGRAMPH1_01G16761	FGRAMPH1_01G27541						FGRAMPH1_01G22515		FGRAMPH1_01G06387
FGRAMPH1_01G06951						FGRAMPH1_01G04885					FGRAMPH1_01G01941	FGRAMPH1_01G18449						FGRAMPH1_01G12397		FGRAMPH1_01G02795
FGRAMPH1_01G17339						FGRAMPH1_01G13739					FGRAMPH1_01G23345	FGRAMPH1_01G24157						FGRAMPH1_01G20627		FGRAMPH1_01G15205
FGRAMPH1_01G27275						FGRAMPH1_01G18609					FGRAMPH1_01G25015	FGRAMPH1_01G18719						FGRAMPH1_01G21781		FGRAMPH1_01G20287
FGRAMPH1_01G06175						FGRAMPH1_01G24803					FGRAMPH1_01G27703	FGRAMPH1_01G17467						FGRAMPH1_01G17731		FGRAMPH1_01G06025
FGRAMPH1_01G27455						FGRAMPH1_01G09065					FGRAMPH1_01G24021	FGRAMPH1_01G19731						FGRAMPH1_01G02869		FGRAMPH1_01G06059
FGRAMPH1_01G28283						FGRAMPH1_01G15007					FGRAMPH1_01G16955	FGRAMPH1_01G19107						FGRAMPH1_01G13903		FGRAMPH1_01G20931
FGRAMPH1_01G19221						FGRAMPH1_01G07259					FGRAMPH1_01G04099	FGRAMPH1_01G23639						FGRAMPH1_01G20943		FGRAMPH1_01G10753
FGRAMPH1_01G20923						FGRAMPH1_01G03259					FGRAMPH1_01G27081	FGRAMPH1_01G07723						FGRAMPH1_01G20361		FGRAMPH1_01G01647
FGRAMPH1_01G12699						FGRAMPH1_01G21039					FGRAMPH1_01G11209	FGRAMPH1_01G24211						FGRAMPH1_01G07715		FGRAMPH1_01G06365
FGRAMPH1_01G18783						FGRAMPH1_01G17521					FGRAMPH1_01G19335	FGRAMPH1_01G20631						FGRAMPH1_01G05801		FGRAMPH1_01G08439
FGRAMPH1_01G28285						FGRAMPH1_01G02861					FGRAMPH1_01G10821	FGRAMPH1_01G23709						ENSRNA049558110		FGRAMPH1_01G09843
FGRAMPH1_01G01877						FGRAMPH1_01G23351					FGRAMPH1_01G26723	FGRAMPH1_01G14065						FGRAMPH1_01G14711		FGRAMPH1_01G19527
FGRAMPH1_01G17441						FGRAMPH1_01G09595					FGRAMPH1_01G14301	FGRAMPH1_01G26911						FGRAMPH1_01G24489		FGRAMPH1_01G19343
FGRAMPH1_01G10453						FGRAMPH1_01G18119					FGRAMPH1_01G04163	FGRAMPH1_01G26963						FGRAMPH1_01G27891		FGRAMPH1_01G18805
FGRAMPH1_01G25303						FGRAMPH1_01G19635					FGRAMPH1_01G07233	FGRAMPH1_01G06231						FGRAMPH1_01G09221		FGRAMPH1_01G11801
FGRAMPH1_01G16257						FGRAMPH1_01G11647					FGRAMPH1_01G12991	FGRAMPH1_01G24571						FGRAMPH1_01G01337		FGRAMPH1_01G17611
FGRAMPH1_01G05719						FGRAMPH1_01G19253					FGRAMPH1_01G27669	FGRAMPH1_01G03185						FGRAMPH1_01G17123		FGRAMPH1_01G05481
FGRAMPH1_01G12465						FGRAMPH1_01G16637					FGRAMPH1_01G03601	FGRAMPH1_01G03757						FGRAMPH1_01G17827		FGRAMPH1_01G10301
ENSRNA049559362						FGRAMPH1_01G26773					FGRAMPH1_01G13833	FGRAMPH1_01G17535						FGRAMPH1_01G04963		FGRAMPH1_01G15445
FGRAMPH1_01G13839						FGRAMPH1_01G09863					FGRAMPH1_01G21845	FGRAMPH1_01G26443						FGRAMPH1_01G17649		FGRAMPH1_01G11829
FGRAMPH1_01G18471						FGRAMPH1_01G06147					FGRAMPH1_01G00799	FGRAMPH1_01G00789						FGRAMPH1_01G07215		FGRAMPH1_01G02413
FGRAMPH1_01G02711						FGRAMPH1_01G04557					FGRAMPH1_01G06481	FGRAMPH1_01G15393						FGRAMPH1_01G18927		FGRAMPH1_01G26913
FGRAMPH1_01G07319						FGRAMPH1_01G21133					FGRAMPH1_01G03177	FGRAMPH1_01G14859						FGRAMPH1_01G15275		FGRAMPH1_01G25807
FGRAMPH1_01G19149						FGRAMPH1_01G07083					FGRAMPH1_01G19591	FGRAMPH1_01G24559						FGRAMPH1_01G14497		FGRAMPH1_01G00979
FGRAMPH1_01G02901						FGRAMPH1_01G26353					FGRAMPH1_01G23653	FGRAMPH1_01G23299						FGRAMPH1_01G09335		FGRAMPH1_01G23039
FGRAMPH1_01G09167						FGRAMPH1_01G09321					FGRAMPH1_01G10701	FGRAMPH1_01G07213						FGRAMPH1_01G02629		FGRAMPH1_01G08369
FGRAMPH1_01G21163						FGRAMPH1_01G06739					FGRAMPH1_01G24389	FGRAMPH1_01G02013						FGRAMPH1_01G03495		FGRAMPH1_01G24285
FGRAMPH1_01G10757						FGRAMPH1_01G22833					FGRAMPH1_01G18311	FGRAMPH1_01G04831						FGRAMPH1_01G24623		FGRAMPH1_01G22081
FGRAMPH1_01G11555						FGRAMPH1_01G02689					FGRAMPH1_01G03041	FGRAMPH1_01G26849						FGRAMPH1_01G09315		FGRAMPH1_01G19959
FGRAMPH1_01G26669						FGRAMPH1_01G01513					FGRAMPH1_01G19625	FGRAMPH1_01G27051						FGRAMPH1_01G05727		FGRAMPH1_01G28199
FGRAMPH1_01G02313						FGRAMPH1_01G26613					FGRAMPH1_01G23487	FGRAMPH1_01G24365						FGRAMPH1_01G23249		FGRAMPH1_01G01881
FGRAMPH1_01G09701						FGRAMPH1_01G14189					FGRAMPH1_01G14551	FGRAMPH1_01G14941						FGRAMPH1_01G00935		FGRAMPH1_01G16427
FGRAMPH1_01G15337						FGRAMPH1_01G20653					FGRAMPH1_01G27289	FGRAMPH1_01G18213						FGRAMPH1_01G15421		FGRAMPH1_01G05291
FGRAMPH1_01G10659						FGRAMPH1_01G09639					FGRAMPH1_01G10253	FGRAMPH1_01G01047						FGRAMPH1_01G24567		FGRAMPH1_01G23961
FGRAMPH1_01G01063						FGRAMPH1_01G14615					FGRAMPH1_01G23449	FGRAMPH1_01G17067						FGRAMPH1_01G18933		FGRAMPH1_01G26113
FGRAMPH1_01G22883						FGRAMPH1_01G01391					FGRAMPH1_01G12587	FGRAMPH1_01G03079						FGRAMPH1_01G06383		FGRAMPH1_01G02821
FGRAMPH1_01G24965						FGRAMPH1_01G18443					FGRAMPH1_01G10803	FGRAMPH1_01G04527						FGRAMPH1_01G02633		FGRAMPH1_01G14933
FGRAMPH1_01G21041						FGRAMPH1_01G24439					FGRAMPH1_01G07157	FGRAMPH1_01G01333						FGRAMPH1_01G15663		FGRAMPH1_01G13763
FGRAMPH1_01G27287						FGRAMPH1_01G19991					FGRAMPH1_01G11889	FGRAMPH1_01G20445						FGRAMPH1_01G26375		FGRAMPH1_01G09037
FGRAMPH1_01G10977						FGRAMPH1_01G00701					FGRAMPH1_01G23009	FGRAMPH1_01G06065						FGRAMPH1_01G11317		FGRAMPH1_01G20675
FGRAMPH1_01G27683						FGRAMPH1_01G04773					FGRAMPH1_01G09633	FGRAMPH1_01G03027						FGRAMPH1_01G10137		FGRAMPH1_01G21635
FGRAMPH1_01G16951						FGRAMPH1_01G07241					FGRAMPH1_01G06941	FGRAMPH1_01G02055						FGRAMPH1_01G04267		FGRAMPH1_01G25477
FGRAMPH1_01G28253						FGRAMPH1_01G03923					FGRAMPH1_01G09545	FGRAMPH1_01G26471						FGRAMPH1_01G09727		FGRAMPH1_01G20013
FGRAMPH1_01G13297						FGRAMPH1_01G15583					FGRAMPH1_01G19577	FGRAMPH1_01G06893						FGRAMPH1_01G27175		FGRAMPH1_01G11225
FGRAMPH1_01G19851						FGRAMPH1_01G06159					FGRAMPH1_01G26343	FGRAMPH1_01G09821						FGRAMPH1_01G24729		FGRAMPH1_01G08621
FGRAMPH1_01G25155						FGRAMPH1_01G11133					FGRAMPH1_01G28121	FGRAMPH1_01G06225						FGRAMPH1_01G21145		FGRAMPH1_01G26369
FGRAMPH1_01G00897						FGRAMPH1_01G24909					FGRAMPH1_01G03649	FGRAMPH1_01G10635						FGRAMPH1_01G20137		FGRAMPH1_01G14525
FGRAMPH1_01G07029						FGRAMPH1_01G23339					FGRAMPH1_01G24661	FGRAMPH1_01G15131						FGRAMPH1_01G21879		FGRAMPH1_01G15079
FGRAMPH1_01G20629						FGRAMPH1_01G17095					FGRAMPH1_01G23861	FGRAMPH1_01G11011						FGRAMPH1_01G17187		FGRAMPH1_01G22299
FGRAMPH1_01G00485						FGRAMPH1_01G03363					FGRAMPH1_01G18921	FGRAMPH1_01G01285						FGRAMPH1_01G16763		FGRAMPH1_01G22841
FGRAMPH1_01G12253						FGRAMPH1_01G02261					FGRAMPH1_01G00773	FGRAMPH1_01G20289						FGRAMPH1_01G12705		FGRAMPH1_01G23337
FGRAMPH1_01G06193						FGRAMPH1_01G26747					FGRAMPH1_01G06131	FGRAMPH1_01G06569						FGRAMPH1_01G02193		FGRAMPH1_01G27085
FGRAMPH1_01G06665						FGRAMPH1_01G19797					FGRAMPH1_01G18347	FGRAMPH1_01G17225						FGRAMPH1_01G01185		FGRAMPH1_01G06929
FGRAMPH1_01G02103						FGRAMPH1_01G25525					FGRAMPH1_01G21007	FGRAMPH1_01G00853						FGRAMPH1_01G11509		FGRAMPH1_01G11671
FGRAMPH1_01G06129						FGRAMPH1_01G19903					FGRAMPH1_01G00463	FGRAMPH1_01G24069						FGRAMPH1_01G22477		FGRAMPH1_01G02731
FGRAMPH1_01G28279						FGRAMPH1_01G14879					FGRAMPH1_01G07423	FGRAMPH1_01G23587						FGRAMPH1_01G10067		FGRAMPH1_01G24455
FGRAMPH1_01G09789						FGRAMPH1_01G25241					FGRAMPH1_01G27233	FGRAMPH1_01G06899						FGRAMPH1_01G08615		FGRAMPH1_01G12599
FGRAMPH1_01G17641						FGRAMPH1_01G03113					FGRAMPH1_01G18195	FGRAMPH1_01G17963						FGRAMPH1_01G01693		FGRAMPH1_01G21217
FGRAMPH1_01G18961						FGRAMPH1_01G10777					FGRAMPH1_01G25913	FGRAMPH1_01G04549						FGRAMPH1_01G01707		FGRAMPH1_01G14849
FGRAMPH1_01G26055						FGRAMPH1_01G17039					FGRAMPH1_01G11487	FGRAMPH1_01G17111						FGRAMPH1_01G24739		FGRAMPH1_01G18249
FGRAMPH1_01G16547						FGRAMPH1_01G25901					FGRAMPH1_01G14975	FGRAMPH1_01G14747						FGRAMPH1_01G23499		FGRAMPH1_01G06583
FGRAMPH1_01G22529						FGRAMPH1_01G05199					FGRAMPH1_01G21939	FGRAMPH1_01G17559						FGRAMPH1_01G14837		FGRAMPH1_01G05375
FGRAMPH1_01G02673						FGRAMPH1_01G06725					FGRAMPH1_01G06063	FGRAMPH1_01G18045						ENSRNA049560892		FGRAMPH1_01G06079
FGRAMPH1_01G13083						FGRAMPH1_01G18645					FGRAMPH1_01G07697	FGRAMPH1_01G17407						FGRAMPH1_01G02347		FGRAMPH1_01G12261
FGRAMPH1_01G20031						FGRAMPH1_01G27633					FGRAMPH1_01G07391	FGRAMPH1_01G10133						FGRAMPH1_01G04419		FGRAMPH1_01G21129
FGRAMPH1_01G03203						FGRAMPH1_01G13851					FGRAMPH1_01G27531	FGRAMPH1_01G22615						FGRAMPH1_01G18193		FGRAMPH1_01G08473
FGRAMPH1_01G27057						FGRAMPH1_01G10337					FGRAMPH1_01G19675	FGRAMPH1_01G01331						FGRAMPH1_01G20813		FGRAMPH1_01G19413
FGRAMPH1_01G11269						FGRAMPH1_01G00469					FGRAMPH1_01G12437	FGRAMPH1_01G22811						FGRAMPH1_01G14105		FGRAMPH1_01G15825
FGRAMPH1_01G04195						FGRAMPH1_01G07683					FGRAMPH1_01G18545	FGRAMPH1_01G23111						FGRAMPH1_01G08673		FGRAMPH1_01G26391
FGRAMPH1_01G21233						FGRAMPH1_01G23063					FGRAMPH1_01G20423	FGRAMPH1_01G19839						FGRAMPH1_01G05599		FGRAMPH1_01G01551
FGRAMPH1_01G20467						FGRAMPH1_01G20395					FGRAMPH1_01G16695	FGRAMPH1_01G17529						FGRAMPH1_01G09829		FGRAMPH1_01G26333
FGRAMPH1_01G04075						FGRAMPH1_01G05431					ENSRNA049513981	FGRAMPH1_01G06391						FGRAMPH1_01G02247		FGRAMPH1_01G27187
FGRAMPH1_01G02941						FGRAMPH1_01G16623					FGRAMPH1_01G17815	FGRAMPH1_01G19299						FGRAMPH1_01G21225		FGRAMPH1_01G17195
FGRAMPH1_01G23519						FGRAMPH1_01G27095					FGRAMPH1_01G07427	FGRAMPH1_01G10481						FGRAMPH1_01G09563		FGRAMPH1_01G24437
FGRAMPH1_01G07951						FGRAMPH1_01G27977					FGRAMPH1_01G24533	FGRAMPH1_01G11037						FGRAMPH1_01G14735		FGRAMPH1_01G13547
FGRAMPH1_01G16691						FGRAMPH1_01G07057					FGRAMPH1_01G26057	FGRAMPH1_01G17131						FGRAMPH1_01G03197		FGRAMPH1_01G17239
FGRAMPH1_01G21277						FGRAMPH1_01G25091					FGRAMPH1_01G07991	FGRAMPH1_01G20309						FGRAMPH1_01G19981		FGRAMPH1_01G06813
FGRAMPH1_01G18855						FGRAMPH1_01G27513					FGRAMPH1_01G03367	FGRAMPH1_01G05485						FGRAMPH1_01G14501		FGRAMPH1_01G09597
FGRAMPH1_01G07615						FGRAMPH1_01G16663					FGRAMPH1_01G26009	FGRAMPH1_01G02897						FGRAMPH1_01G25801		FGRAMPH1_01G26587
FGRAMPH1_01G05829						FGRAMPH1_01G09025					FGRAMPH1_01G05177	FGRAMPH1_01G03375						FGRAMPH1_01G17735		FGRAMPH1_01G23607
FGRAMPH1_01G10709						FGRAMPH1_01G07787					FGRAMPH1_01G24833	FGRAMPH1_01G01613						FGRAMPH1_01G03605		FGRAMPH1_01G25187
FGRAMPH1_01G11581						FGRAMPH1_01G11375					FGRAMPH1_01G22239	FGRAMPH1_01G07805						FGRAMPH1_01G22803		FGRAMPH1_01G01095
FGRAMPH1_01G08901						FGRAMPH1_01G15267					FGRAMPH1_01G14777	FGRAMPH1_01G13143						FGRAMPH1_01G14673		FGRAMPH1_01G17321
FGRAMPH1_01G16163						FGRAMPH1_01G10975					FGRAMPH1_01G08579	FGRAMPH1_01G08285						FGRAMPH1_01G10801		FGRAMPH1_01G19191
FGRAMPH1_01G18549						FGRAMPH1_01G17847					FGRAMPH1_01G06105	FGRAMPH1_01G17833						FGRAMPH1_01G08503		FGRAMPH1_01G01955
FGRAMPH1_01G25067						FGRAMPH1_01G26737					FGRAMPH1_01G14517	FGRAMPH1_01G22933						FGRAMPH1_01G24059		FGRAMPH1_01G10405
FGRAMPH1_01G21617						FGRAMPH1_01G22837					FGRAMPH1_01G11201	FGRAMPH1_01G09799						FGRAMPH1_01G21927		FGRAMPH1_01G00801
FGRAMPH1_01G28229						FGRAMPH1_01G03477					FGRAMPH1_01G27765	FGRAMPH1_01G26775						FGRAMPH1_01G15949		FGRAMPH1_01G00983
FGRAMPH1_01G20201						FGRAMPH1_01G24585					FGRAMPH1_01G06765	FGRAMPH1_01G27635						FGRAMPH1_01G07383		FGRAMPH1_01G02943
FGRAMPH1_01G07243						FGRAMPH1_01G23485					FGRAMPH1_01G05517	FGRAMPH1_01G11753						FGRAMPH1_01G05699		FGRAMPH1_01G05677
FGRAMPH1_01G11639						FGRAMPH1_01G05125					FGRAMPH1_01G27759	FGRAMPH1_01G07475						FGRAMPH1_01G24467		FGRAMPH1_01G09567
FGRAMPH1_01G13511						FGRAMPH1_01G06389					FGRAMPH1_01G24035	FGRAMPH1_01G16995						FGRAMPH1_01G25831		FGRAMPH1_01G01091
FGRAMPH1_01G20463						FGRAMPH1_01G09903					FGRAMPH1_01G01205	FGRAMPH1_01G19619						FGRAMPH1_01G11501		FGRAMPH1_01G26871
FGRAMPH1_01G01457						FGRAMPH1_01G24491					FGRAMPH1_01G06051	FGRAMPH1_01G17167						FGRAMPH1_01G17953		FGRAMPH1_01G16685
FGRAMPH1_01G19081						FGRAMPH1_01G01083					FGRAMPH1_01G14571	FGRAMPH1_01G02799						FGRAMPH1_01G26571		FGRAMPH1_01G28013
FGRAMPH1_01G19745						FGRAMPH1_01G17385					FGRAMPH1_01G18151	FGRAMPH1_01G15619						FGRAMPH1_01G20705		FGRAMPH1_01G00813
FGRAMPH1_01G24327						FGRAMPH1_01G25653					FGRAMPH1_01G07487	FGRAMPH1_01G18209						FGRAMPH1_01G26359		FGRAMPH1_01G26427
FGRAMPH1_01G19497						FGRAMPH1_01G27387					FGRAMPH1_01G02759	FGRAMPH1_01G01757						FGRAMPH1_01G10409		FGRAMPH1_01G23621
FGRAMPH1_01G14351						FGRAMPH1_01G07661					FGRAMPH1_01G10249	FGRAMPH1_01G07521						FGRAMPH1_01G23139		FGRAMPH1_01G20193
FGRAMPH1_01G21173						FGRAMPH1_01G07753					FGRAMPH1_01G05971	FGRAMPH1_01G10799						FGRAMPH1_01G01779		FGRAMPH1_01G19941
FGRAMPH1_01G23661						FGRAMPH1_01G11233					FGRAMPH1_01G20553	FGRAMPH1_01G06363						FGRAMPH1_01G25031		FGRAMPH1_01G03421
FGRAMPH1_01G17653						FGRAMPH1_01G03877					FGRAMPH1_01G15051	FGRAMPH1_01G17633						FGRAMPH1_01G17427		FGRAMPH1_01G14303
FGRAMPH1_01G11245						FGRAMPH1_01G22225					FGRAMPH1_01G25327	FGRAMPH1_01G23049						FGRAMPH1_01G14739		FGRAMPH1_01G01421
FGRAMPH1_01G23855						FGRAMPH1_01G09183					FGRAMPH1_01G27575	FGRAMPH1_01G19433						FGRAMPH1_01G18121		FGRAMPH1_01G04175
FGRAMPH1_01G16147						FGRAMPH1_01G04251					FGRAMPH1_01G23807	FGRAMPH1_01G06781						FGRAMPH1_01G07803		FGRAMPH1_01G26147
FGRAMPH1_01G17353						FGRAMPH1_01G26429					FGRAMPH1_01G24837	FGRAMPH1_01G01883						FGRAMPH1_01G11719		FGRAMPH1_01G14855
FGRAMPH1_01G13397						FGRAMPH1_01G01369					FGRAMPH1_01G20585	FGRAMPH1_01G03487						FGRAMPH1_01G22067		FGRAMPH1_01G09919
FGRAMPH1_01G16203						FGRAMPH1_01G05059					FGRAMPH1_01G23425	FGRAMPH1_01G14509						FGRAMPH1_01G27373		FGRAMPH1_01G23179
FGRAMPH1_01G13759						FGRAMPH1_01G24471					FGRAMPH1_01G00491	FGRAMPH1_01G23189						FGRAMPH1_01G00303		FGRAMPH1_01G04813
FGRAMPH1_01G26323						FGRAMPH1_01G27505					FGRAMPH1_01G24745	FGRAMPH1_01G17771						FGRAMPH1_01G25643		FGRAMPH1_01G16305
FGRAMPH1_01G02889						FGRAMPH1_01G01381					FGRAMPH1_01G24861	FGRAMPH1_01G18301						FGRAMPH1_01G16867		FGRAMPH1_01G25571
FGRAMPH1_01G04103						FGRAMPH1_01G02335					FGRAMPH1_01G01677	FGRAMPH1_01G02559						FGRAMPH1_01G09979		FGRAMPH1_01G19485
FGRAMPH1_01G25087						FGRAMPH1_01G04643					FGRAMPH1_01G21973	FGRAMPH1_01G04615						FGRAMPH1_01G11239		FGRAMPH1_01G07517
FGRAMPH1_01G10845						FGRAMPH1_01G03281					FGRAMPH1_01G19507	FGRAMPH1_01G23107						FGRAMPH1_01G16777		FGRAMPH1_01G09879
FGRAMPH1_01G02713						FGRAMPH1_01G24637					FGRAMPH1_01G02357	FGRAMPH1_01G10671						FGRAMPH1_01G10919		FGRAMPH1_01G05881
FGRAMPH1_01G12545						FGRAMPH1_01G20497					FGRAMPH1_01G24551	FGRAMPH1_01G06253						FGRAMPH1_01G21675		FGRAMPH1_01G08011
FGRAMPH1_01G01871						FGRAMPH1_01G15031					FGRAMPH1_01G07811	FGRAMPH1_01G01181						FGRAMPH1_01G19365		FGRAMPH1_01G05681
FGRAMPH1_01G14005						FGRAMPH1_01G01811					FGRAMPH1_01G23541	FGRAMPH1_01G03349						FGRAMPH1_01G17853		FGRAMPH1_01G16535
FGRAMPH1_01G25061						FGRAMPH1_01G24269					FGRAMPH1_01G14707	FGRAMPH1_01G24823						FGRAMPH1_01G01037		FGRAMPH1_01G14293
FGRAMPH1_01G23329						FGRAMPH1_01G18259					FGRAMPH1_01G05917	FGRAMPH1_01G18207						FGRAMPH1_01G21661		FGRAMPH1_01G08239
FGRAMPH1_01G25595						FGRAMPH1_01G22977					FGRAMPH1_01G07955	FGRAMPH1_01G02495						FGRAMPH1_01G18559		FGRAMPH1_01G03577
FGRAMPH1_01G22341						FGRAMPH1_01G03397					FGRAMPH1_01G26811	FGRAMPH1_01G22771						FGRAMPH1_01G10105		FGRAMPH1_01G02557
FGRAMPH1_01G03575						FGRAMPH1_01G06379					FGRAMPH1_01G01407	FGRAMPH1_01G01321						FGRAMPH1_01G21707		FGRAMPH1_01G26243
FGRAMPH1_01G12363						FGRAMPH1_01G26307					FGRAMPH1_01G22903	FGRAMPH1_01G26119						FGRAMPH1_01G04743		FGRAMPH1_01G22805
ENSRNA049556330						FGRAMPH1_01G26589					FGRAMPH1_01G25861							FGRAMPH1_01G05237		FGRAMPH1_01G18741
FGRAMPH1_01G03933						FGRAMPH1_01G10051					FGRAMPH1_01G14987							FGRAMPH1_01G26551		FGRAMPH1_01G27721
FGRAMPH1_01G20249						FGRAMPH1_01G03741					FGRAMPH1_01G06145							FGRAMPH1_01G28043		FGRAMPH1_01G16449
FGRAMPH1_01G19523						FGRAMPH1_01G26349					FGRAMPH1_01G00501							FGRAMPH1_01G11273		FGRAMPH1_01G06269
FGRAMPH1_01G10373						FGRAMPH1_01G09573					FGRAMPH1_01G26889							FGRAMPH1_01G03589		FGRAMPH1_01G23093
FGRAMPH1_01G13553						FGRAMPH1_01G26901					FGRAMPH1_01G17495							FGRAMPH1_01G22061		FGRAMPH1_01G24577
FGRAMPH1_01G23683						FGRAMPH1_01G17373					FGRAMPH1_01G03459							FGRAMPH1_01G24113		FGRAMPH1_01G04971
FGRAMPH1_01G12859						FGRAMPH1_01G11263					FGRAMPH1_01G22863							FGRAMPH1_01G07943		FGRAMPH1_01G22375
FGRAMPH1_01G25227						FGRAMPH1_01G11629					FGRAMPH1_01G26285							FGRAMPH1_01G24027		FGRAMPH1_01G11173
FGRAMPH1_01G05639						FGRAMPH1_01G12161					FGRAMPH1_01G02645							FGRAMPH1_01G12069		FGRAMPH1_01G24323
FGRAMPH1_01G13417						FGRAMPH1_01G23403					FGRAMPH1_01G03915							FGRAMPH1_01G21521		FGRAMPH1_01G12409
FGRAMPH1_01G09973						FGRAMPH1_01G28125					FGRAMPH1_01G13931							FGRAMPH1_01G02553		FGRAMPH1_01G14043
FGRAMPH1_01G18007						FGRAMPH1_01G27089					FGRAMPH1_01G25003							FGRAMPH1_01G03805		FGRAMPH1_01G21987
FGRAMPH1_01G17245						FGRAMPH1_01G21755					FGRAMPH1_01G18131							FGRAMPH1_01G23087		FGRAMPH1_01G00787
FGRAMPH1_01G05309						FGRAMPH1_01G07635					FGRAMPH1_01G05927							FGRAMPH1_01G11637		FGRAMPH1_01G00543
FGRAMPH1_01G23051						FGRAMPH1_01G20469					FGRAMPH1_01G14171							FGRAMPH1_01G05899		FGRAMPH1_01G04925
FGRAMPH1_01G17061						FGRAMPH1_01G15601					FGRAMPH1_01G25051							FGRAMPH1_01G18825		FGRAMPH1_01G25129
FGRAMPH1_01G00759						FGRAMPH1_01G11657					FGRAMPH1_01G20717							FGRAMPH1_01G24427		FGRAMPH1_01G13197
FGRAMPH1_01G11913						FGRAMPH1_01G07933					FGRAMPH1_01G11451							FGRAMPH1_01G16971		FGRAMPH1_01G04729
FGRAMPH1_01G20843						FGRAMPH1_01G07283					FGRAMPH1_01G16871							FGRAMPH1_01G02825		FGRAMPH1_01G09251
FGRAMPH1_01G11187						FGRAMPH1_01G01239					FGRAMPH1_01G12841							FGRAMPH1_01G19751		FGRAMPH1_01G16407
FGRAMPH1_01G06113						FGRAMPH1_01G15117					FGRAMPH1_01G02443							FGRAMPH1_01G05381		FGRAMPH1_01G23077
FGRAMPH1_01G26445						FGRAMPH1_01G10175					FGRAMPH1_01G11071							FGRAMPH1_01G17509		FGRAMPH1_01G05815
FGRAMPH1_01G13237						FGRAMPH1_01G08351					FGRAMPH1_01G14143							FGRAMPH1_01G20659		FGRAMPH1_01G17393
FGRAMPH1_01G06371						FGRAMPH1_01G08263					FGRAMPH1_01G17403							FGRAMPH1_01G00753		FGRAMPH1_01G03783
FGRAMPH1_01G09739						FGRAMPH1_01G17777					FGRAMPH1_01G11229							FGRAMPH1_01G03097		FGRAMPH1_01G28047
FGRAMPH1_01G18785						FGRAMPH1_01G26513					FGRAMPH1_01G26315							FGRAMPH1_01G18939		FGRAMPH1_01G25351
FGRAMPH1_01G11437						FGRAMPH1_01G01733					FGRAMPH1_01G07901							FGRAMPH1_01G23225		FGRAMPH1_01G28143
FGRAMPH1_01G00631						FGRAMPH1_01G17857					FGRAMPH1_01G19353							FGRAMPH1_01G05089		FGRAMPH1_01G08609
FGRAMPH1_01G04863						FGRAMPH1_01G10097					FGRAMPH1_01G20555							FGRAMPH1_01G17481		FGRAMPH1_01G00861
FGRAMPH1_01G26201						FGRAMPH1_01G04583					FGRAMPH1_01G22435							FGRAMPH1_01G27893		FGRAMPH1_01G11301
FGRAMPH1_01G01207						FGRAMPH1_01G07977					FGRAMPH1_01G21541							FGRAMPH1_01G10115		FGRAMPH1_01G24449
FGRAMPH1_01G26281						FGRAMPH1_01G25007					FGRAMPH1_01G01599							FGRAMPH1_01G14059		FGRAMPH1_01G27791
FGRAMPH1_01G13331						FGRAMPH1_01G05123					FGRAMPH1_01G01665							FGRAMPH1_01G25177		FGRAMPH1_01G09535
FGRAMPH1_01G16491						FGRAMPH1_01G17999					FGRAMPH1_01G04217							FGRAMPH1_01G08575		FGRAMPH1_01G25313
FGRAMPH1_01G24461						FGRAMPH1_01G10513					FGRAMPH1_01G28109							FGRAMPH1_01G10883		FGRAMPH1_01G05859
FGRAMPH1_01G09893						FGRAMPH1_01G25083					FGRAMPH1_01G02049							FGRAMPH1_01G01575		FGRAMPH1_01G03833
FGRAMPH1_01G04917						FGRAMPH1_01G18003					FGRAMPH1_01G05497							FGRAMPH1_01G21677		FGRAMPH1_01G24169
FGRAMPH1_01G09661						FGRAMPH1_01G23379					FGRAMPH1_01G01393							FGRAMPH1_01G24773		FGRAMPH1_01G14651
FGRAMPH1_01G25907						FGRAMPH1_01G17469					FGRAMPH1_01G07659							FGRAMPH1_01G19551		FGRAMPH1_01G09543
FGRAMPH1_01G02097						FGRAMPH1_01G11271					FGRAMPH1_01G01879							ENSRNA049513904		FGRAMPH1_01G16881
FGRAMPH1_01G13861						FGRAMPH1_01G16665					FGRAMPH1_01G06153							FGRAMPH1_01G18189		FGRAMPH1_01G02287
FGRAMPH1_01G19777						FGRAMPH1_01G08879					FGRAMPH1_01G02631							FGRAMPH1_01G03401		FGRAMPH1_01G18391
FGRAMPH1_01G18633						FGRAMPH1_01G09669					FGRAMPH1_01G01961							FGRAMPH1_01G18869		FGRAMPH1_01G00709
FGRAMPH1_01G14869						FGRAMPH1_01G05591					FGRAMPH1_01G18139							FGRAMPH1_01G09403		FGRAMPH1_01G27019
FGRAMPH1_01G02485						FGRAMPH1_01G20743					FGRAMPH1_01G04809							FGRAMPH1_01G19589		FGRAMPH1_01G16785
FGRAMPH1_01G01813						FGRAMPH1_01G15439					FGRAMPH1_01G06047							FGRAMPH1_01G24117		FGRAMPH1_01G21117
FGRAMPH1_01G05069						FGRAMPH1_01G06823					FGRAMPH1_01G03191							FGRAMPH1_01G19491		ENSRNA049560915
FGRAMPH1_01G27747						FGRAMPH1_01G01415					FGRAMPH1_01G26115							FGRAMPH1_01G24679		FGRAMPH1_01G21139
FGRAMPH1_01G02831						FGRAMPH1_01G28281					FGRAMPH1_01G25843							FGRAMPH1_01G12997		FGRAMPH1_01G19349
FGRAMPH1_01G13705						FGRAMPH1_01G06705					FGRAMPH1_01G02509							FGRAMPH1_01G08641		FGRAMPH1_01G03297
FGRAMPH1_01G14123						FGRAMPH1_01G01529					FGRAMPH1_01G27415							FGRAMPH1_01G25165		FGRAMPH1_01G14763
ENSRNA049518320						FGRAMPH1_01G04445					FGRAMPH1_01G03799							FGRAMPH1_01G26647		FGRAMPH1_01G07045
FGRAMPH1_01G11851						FGRAMPH1_01G13087					FGRAMPH1_01G27521							FGRAMPH1_01G14847		FGRAMPH1_01G02945
FGRAMPH1_01G03727						FGRAMPH1_01G06205					FGRAMPH1_01G01201							FGRAMPH1_01G14643		FGRAMPH1_01G17115
FGRAMPH1_01G20571						FGRAMPH1_01G26985					FGRAMPH1_01G22959							FGRAMPH1_01G21447		FGRAMPH1_01G01935
FGRAMPH1_01G21697						FGRAMPH1_01G23461					FGRAMPH1_01G09621							FGRAMPH1_01G24433		FGRAMPH1_01G06061
FGRAMPH1_01G21345						FGRAMPH1_01G16957					FGRAMPH1_01G00495							FGRAMPH1_01G20547		FGRAMPH1_01G19345
FGRAMPH1_01G18509						FGRAMPH1_01G03543					FGRAMPH1_01G08327							FGRAMPH1_01G14559		FGRAMPH1_01G03311
FGRAMPH1_01G13767						FGRAMPH1_01G00883					FGRAMPH1_01G24477							FGRAMPH1_01G10285		FGRAMPH1_01G20835
FGRAMPH1_01G23133						FGRAMPH1_01G27523					FGRAMPH1_01G02919							FGRAMPH1_01G06295		FGRAMPH1_01G24531
FGRAMPH1_01G04439						FGRAMPH1_01G18125					FGRAMPH1_01G24259							FGRAMPH1_01G19195		FGRAMPH1_01G24515
FGRAMPH1_01G22775						FGRAMPH1_01G04475					FGRAMPH1_01G10251							FGRAMPH1_01G15913		FGRAMPH1_01G15941
FGRAMPH1_01G27833						FGRAMPH1_01G26625					FGRAMPH1_01G12835							FGRAMPH1_01G05523		FGRAMPH1_01G23159
FGRAMPH1_01G03243						FGRAMPH1_01G14631					FGRAMPH1_01G23529							FGRAMPH1_01G07413		FGRAMPH1_01G12263
FGRAMPH1_01G25997						FGRAMPH1_01G21849					FGRAMPH1_01G04623							FGRAMPH1_01G28095		FGRAMPH1_01G14541
FGRAMPH1_01G27017						FGRAMPH1_01G13145					FGRAMPH1_01G06619							FGRAMPH1_01G22705		FGRAMPH1_01G11425
FGRAMPH1_01G00215						FGRAMPH1_01G24393					FGRAMPH1_01G14929							FGRAMPH1_01G19533		FGRAMPH1_01G03313
FGRAMPH1_01G20519						FGRAMPH1_01G02911					FGRAMPH1_01G20027							FGRAMPH1_01G23809		FGRAMPH1_01G10047
FGRAMPH1_01G26241						FGRAMPH1_01G18905					FGRAMPH1_01G01749							FGRAMPH1_01G21589		FGRAMPH1_01G22751
FGRAMPH1_01G14775						FGRAMPH1_01G05063					FGRAMPH1_01G12423							FGRAMPH1_01G01227		FGRAMPH1_01G20451
FGRAMPH1_01G01123						FGRAMPH1_01G13227					FGRAMPH1_01G03037							FGRAMPH1_01G12389		FGRAMPH1_01G27401
FGRAMPH1_01G00393						FGRAMPH1_01G23907					FGRAMPH1_01G19665							FGRAMPH1_01G20703		FGRAMPH1_01G04789
FGRAMPH1_01G20457						FGRAMPH1_01G10689					FGRAMPH1_01G05053							FGRAMPH1_01G00475		FGRAMPH1_01G14655
FGRAMPH1_01G21887						FGRAMPH1_01G26305					FGRAMPH1_01G20925							FGRAMPH1_01G13627		FGRAMPH1_01G20305
FGRAMPH1_01G18995						FGRAMPH1_01G15061					FGRAMPH1_01G09913							FGRAMPH1_01G04181		FGRAMPH1_01G07191
FGRAMPH1_01G00179						FGRAMPH1_01G20591					FGRAMPH1_01G17221							FGRAMPH1_01G15515		FGRAMPH1_01G06385
FGRAMPH1_01G22245						FGRAMPH1_01G07003					FGRAMPH1_01G05889							FGRAMPH1_01G01981		FGRAMPH1_01G19511
FGRAMPH1_01G13245						FGRAMPH1_01G05037					FGRAMPH1_01G07503							FGRAMPH1_01G20861		FGRAMPH1_01G27875
FGRAMPH1_01G22737						FGRAMPH1_01G01235					FGRAMPH1_01G06995							FGRAMPH1_01G24709		FGRAMPH1_01G02725
FGRAMPH1_01G00145						FGRAMPH1_01G01683					FGRAMPH1_01G03529							FGRAMPH1_01G15613		FGRAMPH1_01G03293
FGRAMPH1_01G13803						FGRAMPH1_01G07665					FGRAMPH1_01G06483							FGRAMPH1_01G20471		FGRAMPH1_01G10243
FGRAMPH1_01G20619						FGRAMPH1_01G26401					FGRAMPH1_01G26141							FGRAMPH1_01G10573		FGRAMPH1_01G23933
FGRAMPH1_01G14037						FGRAMPH1_01G15341					FGRAMPH1_01G09481							FGRAMPH1_01G08667		FGRAMPH1_01G23593
FGRAMPH1_01G16891						FGRAMPH1_01G20677					FGRAMPH1_01G07081							FGRAMPH1_01G07587		FGRAMPH1_01G06161
FGRAMPH1_01G27147						FGRAMPH1_01G25873					FGRAMPH1_01G02065							FGRAMPH1_01G27135		FGRAMPH1_01G18963
FGRAMPH1_01G01965						FGRAMPH1_01G10395					FGRAMPH1_01G23657							FGRAMPH1_01G27125		FGRAMPH1_01G14903
FGRAMPH1_01G11523						FGRAMPH1_01G24809					FGRAMPH1_01G01427							FGRAMPH1_01G16511		FGRAMPH1_01G11867
FGRAMPH1_01G27449						FGRAMPH1_01G10363					FGRAMPH1_01G02569							FGRAMPH1_01G09751		FGRAMPH1_01G07735
FGRAMPH1_01G04137						FGRAMPH1_01G25021					FGRAMPH1_01G17661							FGRAMPH1_01G17217		FGRAMPH1_01G17883
ENSRNA049513780						FGRAMPH1_01G04367					FGRAMPH1_01G02545							FGRAMPH1_01G19837		FGRAMPH1_01G03283
FGRAMPH1_01G12017						FGRAMPH1_01G25877					FGRAMPH1_01G04941							FGRAMPH1_01G05511		FGRAMPH1_01G23985
FGRAMPH1_01G05987						FGRAMPH1_01G26347					FGRAMPH1_01G02301							FGRAMPH1_01G26961		FGRAMPH1_01G08087
FGRAMPH1_01G11401						FGRAMPH1_01G00201					FGRAMPH1_01G26663							FGRAMPH1_01G23295		FGRAMPH1_01G00643
FGRAMPH1_01G20299						FGRAMPH1_01G03791												FGRAMPH1_01G15461		FGRAMPH1_01G07373
FGRAMPH1_01G17241						FGRAMPH1_01G13043												FGRAMPH1_01G13435		FGRAMPH1_01G25205
FGRAMPH1_01G14361						FGRAMPH1_01G03125												FGRAMPH1_01G04199		FGRAMPH1_01G02993
FGRAMPH1_01G12079						FGRAMPH1_01G12575												FGRAMPH1_01G10141		FGRAMPH1_01G03673
FGRAMPH1_01G00333						FGRAMPH1_01G07785												FGRAMPH1_01G17191		FGRAMPH1_01G22143
FGRAMPH1_01G12325						FGRAMPH1_01G05961												FGRAMPH1_01G14397		FGRAMPH1_01G12817
FGRAMPH1_01G05241						FGRAMPH1_01G04473												FGRAMPH1_01G08987		FGRAMPH1_01G07485
FGRAMPH1_01G09421						FGRAMPH1_01G26687												FGRAMPH1_01G04021		FGRAMPH1_01G26831
FGRAMPH1_01G18261						FGRAMPH1_01G03707												FGRAMPH1_01G24121		FGRAMPH1_01G06717
FGRAMPH1_01G05361						FGRAMPH1_01G02227												FGRAMPH1_01G26807		FGRAMPH1_01G17113
FGRAMPH1_01G17011						FGRAMPH1_01G27319												FGRAMPH1_01G01243		FGRAMPH1_01G05779
FGRAMPH1_01G04733						FGRAMPH1_01G17837												FGRAMPH1_01G11319		FGRAMPH1_01G21451
FGRAMPH1_01G25295						FGRAMPH1_01G28183												FGRAMPH1_01G21505		FGRAMPH1_01G08815
FGRAMPH1_01G16949						FGRAMPH1_01G14521												FGRAMPH1_01G09417		FGRAMPH1_01G07989
FGRAMPH1_01G20725						FGRAMPH1_01G12329												ENSRNA049512833		FGRAMPH1_01G16085
FGRAMPH1_01G27393						FGRAMPH1_01G19463												FGRAMPH1_01G26483		FGRAMPH1_01G11033
FGRAMPH1_01G25683						FGRAMPH1_01G03315												FGRAMPH1_01G09455		FGRAMPH1_01G11309
FGRAMPH1_01G19521						FGRAMPH1_01G10683												FGRAMPH1_01G06237		FGRAMPH1_01G23849
FGRAMPH1_01G09007						FGRAMPH1_01G02505												FGRAMPH1_01G07477		FGRAMPH1_01G00455
FGRAMPH1_01G05739						FGRAMPH1_01G06959												FGRAMPH1_01G18483		FGRAMPH1_01G16221
FGRAMPH1_01G23187						FGRAMPH1_01G18233												FGRAMPH1_01G02721		FGRAMPH1_01G11763
FGRAMPH1_01G04921						FGRAMPH1_01G07925												FGRAMPH1_01G17921		FGRAMPH1_01G14995
FGRAMPH1_01G12157						FGRAMPH1_01G01165												FGRAMPH1_01G19573		FGRAMPH1_01G01831
FGRAMPH1_01G18629						FGRAMPH1_01G26247												FGRAMPH1_01G19623		FGRAMPH1_01G28103
FGRAMPH1_01G16331						FGRAMPH1_01G08019												FGRAMPH1_01G09617		FGRAMPH1_01G14925
FGRAMPH1_01G25891						FGRAMPH1_01G16191												FGRAMPH1_01G22561		FGRAMPH1_01G23971
FGRAMPH1_01G28287						FGRAMPH1_01G03913												FGRAMPH1_01G04677		FGRAMPH1_01G04709
FGRAMPH1_01G14787						FGRAMPH1_01G16605												FGRAMPH1_01G18519		FGRAMPH1_01G03651
FGRAMPH1_01G06789						FGRAMPH1_01G09969												FGRAMPH1_01G17349		FGRAMPH1_01G24667
FGRAMPH1_01G08187						FGRAMPH1_01G07533												FGRAMPH1_01G06835		FGRAMPH1_01G10469
FGRAMPH1_01G04843						FGRAMPH1_01G22889												FGRAMPH1_01G20219		FGRAMPH1_01G25845
FGRAMPH1_01G11595						FGRAMPH1_01G07313												FGRAMPH1_01G15285		FGRAMPH1_01G08809
FGRAMPH1_01G03723						FGRAMPH1_01G25759												FGRAMPH1_01G14041		FGRAMPH1_01G03227
FGRAMPH1_01G10269						FGRAMPH1_01G06623												FGRAMPH1_01G14493		FGRAMPH1_01G18611
FGRAMPH1_01G13871						FGRAMPH1_01G18957												FGRAMPH1_01G21985		FGRAMPH1_01G24779
FGRAMPH1_01G26279						FGRAMPH1_01G10631												FGRAMPH1_01G10465		FGRAMPH1_01G20485
FGRAMPH1_01G08171						FGRAMPH1_01G09607												FGRAMPH1_01G24675		FGRAMPH1_01G18345
FGRAMPH1_01G06605						FGRAMPH1_01G04887												FGRAMPH1_01G25151		FGRAMPH1_01G24257
FGRAMPH1_01G09503						FGRAMPH1_01G27163												FGRAMPH1_01G08679		FGRAMPH1_01G00365
FGRAMPH1_01G15743						FGRAMPH1_01G11373												FGRAMPH1_01G08071		FGRAMPH1_01G12935
FGRAMPH1_01G09593						FGRAMPH1_01G00691												FGRAMPH1_01G00457		FGRAMPH1_01G23959
FGRAMPH1_01G23171						FGRAMPH1_01G02205												FGRAMPH1_01G19487		FGRAMPH1_01G19143
FGRAMPH1_01G03047						FGRAMPH1_01G23297												FGRAMPH1_01G21437		FGRAMPH1_01G01449
FGRAMPH1_01G19927						FGRAMPH1_01G15745												FGRAMPH1_01G12175		FGRAMPH1_01G19789
FGRAMPH1_01G12981						FGRAMPH1_01G19641												FGRAMPH1_01G11821		FGRAMPH1_01G24541
FGRAMPH1_01G21567						FGRAMPH1_01G14889												FGRAMPH1_01G19043		FGRAMPH1_01G04015
FGRAMPH1_01G21335						FGRAMPH1_01G11721												FGRAMPH1_01G07227		FGRAMPH1_01G15141
FGRAMPH1_01G16025						FGRAMPH1_01G13411												FGRAMPH1_01G03687		FGRAMPH1_01G07565
FGRAMPH1_01G04779						FGRAMPH1_01G14327												FGRAMPH1_01G05363		FGRAMPH1_01G06085
FGRAMPH1_01G25309						FGRAMPH1_01G14977												FGRAMPH1_01G11305		FGRAMPH1_01G13653
FGRAMPH1_01G15869						FGRAMPH1_01G27615												FGRAMPH1_01G23823		FGRAMPH1_01G20103
FGRAMPH1_01G21531						FGRAMPH1_01G11253												FGRAMPH1_01G03505		FGRAMPH1_01G25563
ENSRNA049515389						FGRAMPH1_01G06985												FGRAMPH1_01G01661		FGRAMPH1_01G02539
FGRAMPH1_01G00323						FGRAMPH1_01G02867												FGRAMPH1_01G18325		FGRAMPH1_01G00771
FGRAMPH1_01G14375						FGRAMPH1_01G03541												FGRAMPH1_01G18095		FGRAMPH1_01G15495
FGRAMPH1_01G16307						FGRAMPH1_01G23559												FGRAMPH1_01G13517		FGRAMPH1_01G20799
FGRAMPH1_01G22567						FGRAMPH1_01G00525												FGRAMPH1_01G09925		FGRAMPH1_01G17573
FGRAMPH1_01G19095						FGRAMPH1_01G17081												FGRAMPH1_01G13327		FGRAMPH1_01G27495
FGRAMPH1_01G27649						FGRAMPH1_01G18169												FGRAMPH1_01G19247		FGRAMPH1_01G02595
FGRAMPH1_01G11739						FGRAMPH1_01G10349												FGRAMPH1_01G01735		FGRAMPH1_01G25341
FGRAMPH1_01G13067						FGRAMPH1_01G20513												FGRAMPH1_01G17363		FGRAMPH1_01G23413
FGRAMPH1_01G01287						FGRAMPH1_01G11165												FGRAMPH1_01G03181		FGRAMPH1_01G14359
FGRAMPH1_01G14001						FGRAMPH1_01G05965												FGRAMPH1_01G27003		FGRAMPH1_01G02263
FGRAMPH1_01G21263						FGRAMPH1_01G06727												FGRAMPH1_01G25927		FGRAMPH1_01G20567
FGRAMPH1_01G12635						FGRAMPH1_01G04165												FGRAMPH1_01G23813		FGRAMPH1_01G19347
FGRAMPH1_01G21315						FGRAMPH1_01G23113												FGRAMPH1_01G19461		FGRAMPH1_01G28081
FGRAMPH1_01G14815						FGRAMPH1_01G11569												FGRAMPH1_01G15917		FGRAMPH1_01G23409
FGRAMPH1_01G08957						FGRAMPH1_01G17135												FGRAMPH1_01G07375		FGRAMPH1_01G23475
FGRAMPH1_01G13179						FGRAMPH1_01G27475												FGRAMPH1_01G14843		FGRAMPH1_01G00545
FGRAMPH1_01G12025						FGRAMPH1_01G10305												FGRAMPH1_01G16827		FGRAMPH1_01G00017
FGRAMPH1_01G12221						FGRAMPH1_01G20535												FGRAMPH1_01G05503		FGRAMPH1_01G23925
FGRAMPH1_01G05433						FGRAMPH1_01G26223												FGRAMPH1_01G02735		FGRAMPH1_01G12279
FGRAMPH1_01G13957						FGRAMPH1_01G02005												FGRAMPH1_01G13441		FGRAMPH1_01G01341
FGRAMPH1_01G05737						FGRAMPH1_01G17145												FGRAMPH1_01G08795		FGRAMPH1_01G09683
FGRAMPH1_01G07455						FGRAMPH1_01G00123												FGRAMPH1_01G15099		FGRAMPH1_01G26657
FGRAMPH1_01G25887						FGRAMPH1_01G19545												FGRAMPH1_01G23755		FGRAMPH1_01G03781
FGRAMPH1_01G14373						FGRAMPH1_01G00729												FGRAMPH1_01G27795		FGRAMPH1_01G14013
FGRAMPH1_01G05529						FGRAMPH1_01G18951												FGRAMPH1_01G16093		FGRAMPH1_01G06755
FGRAMPH1_01G07493						FGRAMPH1_01G17087												FGRAMPH1_01G23851		FGRAMPH1_01G25159
ENSRNA049515409						FGRAMPH1_01G05407												FGRAMPH1_01G27767		FGRAMPH1_01G22621
FGRAMPH1_01G11717						FGRAMPH1_01G06167												FGRAMPH1_01G11865		FGRAMPH1_01G10411
FGRAMPH1_01G04079						FGRAMPH1_01G23359												FGRAMPH1_01G16409		FGRAMPH1_01G24769
FGRAMPH1_01G12019						FGRAMPH1_01G18031												FGRAMPH1_01G24973		FGRAMPH1_01G04647
FGRAMPH1_01G18427						FGRAMPH1_01G17581												FGRAMPH1_01G14305		FGRAMPH1_01G26161
FGRAMPH1_01G14239						FGRAMPH1_01G25345												FGRAMPH1_01G01897		FGRAMPH1_01G18721
FGRAMPH1_01G07101						FGRAMPH1_01G16215												FGRAMPH1_01G14611		FGRAMPH1_01G17947
FGRAMPH1_01G04911						FGRAMPH1_01G24989												FGRAMPH1_01G10805		FGRAMPH1_01G20933
FGRAMPH1_01G00529						FGRAMPH1_01G23157												FGRAMPH1_01G23145		FGRAMPH1_01G11383
FGRAMPH1_01G12759						FGRAMPH1_01G00245												FGRAMPH1_01G03885		FGRAMPH1_01G04521
FGRAMPH1_01G09469						FGRAMPH1_01G01637												FGRAMPH1_01G18475		FGRAMPH1_01G16429
FGRAMPH1_01G17013						FGRAMPH1_01G26051												FGRAMPH1_01G19763		FGRAMPH1_01G01213
FGRAMPH1_01G16125						FGRAMPH1_01G03603												FGRAMPH1_01G02409		FGRAMPH1_01G24631
FGRAMPH1_01G25711						FGRAMPH1_01G15273												FGRAMPH1_01G15121		FGRAMPH1_01G21059
FGRAMPH1_01G20043						FGRAMPH1_01G15125												FGRAMPH1_01G17791		FGRAMPH1_01G04373
FGRAMPH1_01G10591						FGRAMPH1_01G14755												FGRAMPH1_01G20967		FGRAMPH1_01G18687
FGRAMPH1_01G07825						FGRAMPH1_01G22869												FGRAMPH1_01G16349		FGRAMPH1_01G12617
FGRAMPH1_01G00557						FGRAMPH1_01G20231												FGRAMPH1_01G09083		FGRAMPH1_01G01353
FGRAMPH1_01G12939						FGRAMPH1_01G13461												FGRAMPH1_01G15661		FGRAMPH1_01G26053
FGRAMPH1_01G12523						FGRAMPH1_01G20579												FGRAMPH1_01G04717		FGRAMPH1_01G15217
FGRAMPH1_01G09287						FGRAMPH1_01G20401												FGRAMPH1_01G22377		FGRAMPH1_01G25289
FGRAMPH1_01G13595						FGRAMPH1_01G00911												FGRAMPH1_01G03985		FGRAMPH1_01G21965
FGRAMPH1_01G19381						FGRAMPH1_01G02173												FGRAMPH1_01G12871		FGRAMPH1_01G00809
FGRAMPH1_01G25073						FGRAMPH1_01G09771												FGRAMPH1_01G19673		FGRAMPH1_01G21605
FGRAMPH1_01G22177						FGRAMPH1_01G15307												FGRAMPH1_01G12909		FGRAMPH1_01G14319
FGRAMPH1_01G27881						FGRAMPH1_01G07765												FGRAMPH1_01G26567		FGRAMPH1_01G27427
FGRAMPH1_01G12475						FGRAMPH1_01G24647												FGRAMPH1_01G17351		FGRAMPH1_01G02997
FGRAMPH1_01G10475						FGRAMPH1_01G05385												FGRAMPH1_01G26851		FGRAMPH1_01G20307
FGRAMPH1_01G13121						FGRAMPH1_01G07547												FGRAMPH1_01G12729		FGRAMPH1_01G14893
FGRAMPH1_01G00177						FGRAMPH1_01G20317												FGRAMPH1_01G00707		FGRAMPH1_01G26833
FGRAMPH1_01G13593						FGRAMPH1_01G01591												FGRAMPH1_01G17563		FGRAMPH1_01G17637
FGRAMPH1_01G18839						FGRAMPH1_01G03797												FGRAMPH1_01G03237		FGRAMPH1_01G12189
FGRAMPH1_01G08169						FGRAMPH1_01G14581												FGRAMPH1_01G19307		FGRAMPH1_01G07207
FGRAMPH1_01G22347						FGRAMPH1_01G03119												FGRAMPH1_01G11625		FGRAMPH1_01G08951
FGRAMPH1_01G16313						FGRAMPH1_01G05483												FGRAMPH1_01G00645		FGRAMPH1_01G19621
FGRAMPH1_01G08447						FGRAMPH1_01G13587												FGRAMPH1_01G10867		FGRAMPH1_01G01567
FGRAMPH1_01G00395						FGRAMPH1_01G26623												FGRAMPH1_01G15017		FGRAMPH1_01G19045
FGRAMPH1_01G04337						FGRAMPH1_01G06553												FGRAMPH1_01G24653		FGRAMPH1_01G26237
FGRAMPH1_01G16523						FGRAMPH1_01G21465												FGRAMPH1_01G06549		FGRAMPH1_01G18339
FGRAMPH1_01G04913						FGRAMPH1_01G19749												FGRAMPH1_01G22975		FGRAMPH1_01G23759
FGRAMPH1_01G21785						FGRAMPH1_01G22721												FGRAMPH1_01G00611		FGRAMPH1_01G19161
FGRAMPH1_01G05623						FGRAMPH1_01G01129												FGRAMPH1_01G27391		FGRAMPH1_01G04037
FGRAMPH1_01G01769						FGRAMPH1_01G09615												FGRAMPH1_01G03175		FGRAMPH1_01G15923
FGRAMPH1_01G13869						FGRAMPH1_01G07091												FGRAMPH1_01G07695		FGRAMPH1_01G01087
FGRAMPH1_01G08147						FGRAMPH1_01G27793												FGRAMPH1_01G21619		FGRAMPH1_01G05271
FGRAMPH1_01G16315						FGRAMPH1_01G02467												FGRAMPH1_01G08959		FGRAMPH1_01G12727
FGRAMPH1_01G05401						FGRAMPH1_01G24791												FGRAMPH1_01G13325		FGRAMPH1_01G06349
FGRAMPH1_01G27315						FGRAMPH1_01G18737												FGRAMPH1_01G27141		FGRAMPH1_01G19333
FGRAMPH1_01G18679						FGRAMPH1_01G07301												FGRAMPH1_01G14689		FGRAMPH1_01G25981
FGRAMPH1_01G18353						FGRAMPH1_01G07907												FGRAMPH1_01G22365		FGRAMPH1_01G05305
FGRAMPH1_01G06115						FGRAMPH1_01G12721												FGRAMPH1_01G09189		FGRAMPH1_01G13217
FGRAMPH1_01G16963						FGRAMPH1_01G02623												FGRAMPH1_01G24849		FGRAMPH1_01G23789
FGRAMPH1_01G22687						FGRAMPH1_01G25939												FGRAMPH1_01G04859		FGRAMPH1_01G01589
FGRAMPH1_01G20443						FGRAMPH1_01G04601												FGRAMPH1_01G02415		FGRAMPH1_01G11835
FGRAMPH1_01G09679						FGRAMPH1_01G22725												FGRAMPH1_01G27049		FGRAMPH1_01G04903
FGRAMPH1_01G05117						FGRAMPH1_01G10695												FGRAMPH1_01G06165		FGRAMPH1_01G21719
FGRAMPH1_01G04405						FGRAMPH1_01G27801												FGRAMPH1_01G03547		FGRAMPH1_01G15621
FGRAMPH1_01G08727						FGRAMPH1_01G10815												FGRAMPH1_01G23523		FGRAMPH1_01G16415
FGRAMPH1_01G25671						FGRAMPH1_01G10641												FGRAMPH1_01G17887		FGRAMPH1_01G11327
FGRAMPH1_01G15497						FGRAMPH1_01G09033												FGRAMPH1_01G23261		FGRAMPH1_01G15259
FGRAMPH1_01G25675						FGRAMPH1_01G14211												FGRAMPH1_01G13661		FGRAMPH1_01G24753
FGRAMPH1_01G06191						FGRAMPH1_01G20661												FGRAMPH1_01G15311		FGRAMPH1_01G21029
FGRAMPH1_01G21921						FGRAMPH1_01G16933												FGRAMPH1_01G02823		FGRAMPH1_01G00863
FGRAMPH1_01G16719						FGRAMPH1_01G14871												FGRAMPH1_01G19929		FGRAMPH1_01G14533
FGRAMPH1_01G16717						FGRAMPH1_01G15933												FGRAMPH1_01G10345		FGRAMPH1_01G18143
FGRAMPH1_01G12219						FGRAMPH1_01G02253												FGRAMPH1_01G12815		FGRAMPH1_01G06257
						FGRAMPH1_01G17399												FGRAMPH1_01G12097		FGRAMPH1_01G12487
						FGRAMPH1_01G03879												FGRAMPH1_01G23989		FGRAMPH1_01G15817
						FGRAMPH1_01G12659												FGRAMPH1_01G18935		FGRAMPH1_01G13589
						FGRAMPH1_01G12713												FGRAMPH1_01G26475		FGRAMPH1_01G17223
						FGRAMPH1_01G01985												FGRAMPH1_01G17875		FGRAMPH1_01G02187
						FGRAMPH1_01G27485												FGRAMPH1_01G21543		FGRAMPH1_01G21125
						FGRAMPH1_01G16505												FGRAMPH1_01G19503		FGRAMPH1_01G18651
						FGRAMPH1_01G00133												FGRAMPH1_01G13211		FGRAMPH1_01G00811
						FGRAMPH1_01G07531												FGRAMPH1_01G26385		FGRAMPH1_01G05377
						FGRAMPH1_01G26815												FGRAMPH1_01G03347		FGRAMPH1_01G23073
						FGRAMPH1_01G10725												FGRAMPH1_01G17429		FGRAMPH1_01G23831
						FGRAMPH1_01G03809												FGRAMPH1_01G00559		FGRAMPH1_01G19605
						FGRAMPH1_01G06967												FGRAMPH1_01G09927		FGRAMPH1_01G23307
						FGRAMPH1_01G26705												FGRAMPH1_01G00291		FGRAMPH1_01G01755
						FGRAMPH1_01G10611												FGRAMPH1_01G19895		FGRAMPH1_01G01719
						FGRAMPH1_01G04833												FGRAMPH1_01G24891		FGRAMPH1_01G04611
						FGRAMPH1_01G27711												FGRAMPH1_01G12549		FGRAMPH1_01G28133
						FGRAMPH1_01G23151												FGRAMPH1_01G24897		FGRAMPH1_01G25191
						FGRAMPH1_01G04953												FGRAMPH1_01G21807		FGRAMPH1_01G13497
						FGRAMPH1_01G09785												FGRAMPH1_01G22971		FGRAMPH1_01G22857
						FGRAMPH1_01G00989												FGRAMPH1_01G12499		FGRAMPH1_01G09907
						FGRAMPH1_01G19683												FGRAMPH1_01G19807		FGRAMPH1_01G16017
						FGRAMPH1_01G12711												FGRAMPH1_01G15225		FGRAMPH1_01G23161
						FGRAMPH1_01G05891												FGRAMPH1_01G23749		FGRAMPH1_01G01653
						FGRAMPH1_01G19495												FGRAMPH1_01G03685		FGRAMPH1_01G06541
						FGRAMPH1_01G19305												FGRAMPH1_01G22497		FGRAMPH1_01G11845
						FGRAMPH1_01G10623												FGRAMPH1_01G17687		FGRAMPH1_01G13057
						FGRAMPH1_01G10287												FGRAMPH1_01G07171		FGRAMPH1_01G17577
						FGRAMPH1_01G13409												FGRAMPH1_01G07651		FGRAMPH1_01G19961
						FGRAMPH1_01G27047												FGRAMPH1_01G00579		FGRAMPH1_01G01817
						FGRAMPH1_01G17041												FGRAMPH1_01G25787		FGRAMPH1_01G07235
						FGRAMPH1_01G02477												FGRAMPH1_01G24569		FGRAMPH1_01G03455
						FGRAMPH1_01G09197												FGRAMPH1_01G19225		FGRAMPH1_01G11095
						FGRAMPH1_01G03843												FGRAMPH1_01G26619		FGRAMPH1_01G07959
						FGRAMPH1_01G23751												FGRAMPH1_01G19799		FGRAMPH1_01G18491
						FGRAMPH1_01G14363												FGRAMPH1_01G08643		FGRAMPH1_01G10885
						FGRAMPH1_01G24821												FGRAMPH1_01G22493		FGRAMPH1_01G19791
						FGRAMPH1_01G08961												FGRAMPH1_01G00945		FGRAMPH1_01G00431
						FGRAMPH1_01G03233												FGRAMPH1_01G24435		FGRAMPH1_01G19011
						FGRAMPH1_01G25889												FGRAMPH1_01G05105		FGRAMPH1_01G06299
						FGRAMPH1_01G09675												FGRAMPH1_01G18251		FGRAMPH1_01G24731
						FGRAMPH1_01G11977												FGRAMPH1_01G13185		FGRAMPH1_01G20493
						FGRAMPH1_01G01311												FGRAMPH1_01G07357		FGRAMPH1_01G26183
						FGRAMPH1_01G02707												FGRAMPH1_01G10365		FGRAMPH1_01G26283
						FGRAMPH1_01G27183												FGRAMPH1_01G06595		FGRAMPH1_01G24711
						FGRAMPH1_01G24107												FGRAMPH1_01G19025		FGRAMPH1_01G11247
						FGRAMPH1_01G26515												FGRAMPH1_01G27303		FGRAMPH1_01G21011
						FGRAMPH1_01G04671												FGRAMPH1_01G08067		FGRAMPH1_01G26263
						FGRAMPH1_01G19241												FGRAMPH1_01G24629		FGRAMPH1_01G16855
						FGRAMPH1_01G22523												FGRAMPH1_01G17945		FGRAMPH1_01G01907
						FGRAMPH1_01G07875												FGRAMPH1_01G07893		FGRAMPH1_01G13811
						FGRAMPH1_01G05935												FGRAMPH1_01G25179		FGRAMPH1_01G04541
						FGRAMPH1_01G20965												FGRAMPH1_01G14083		FGRAMPH1_01G04357
						FGRAMPH1_01G13857												FGRAMPH1_01G17083		FGRAMPH1_01G22957
						FGRAMPH1_01G00213												FGRAMPH1_01G03565		FGRAMPH1_01G14353
						FGRAMPH1_01G20683												FGRAMPH1_01G27543		FGRAMPH1_01G19285
						ENSRNA049557661												FGRAMPH1_01G27291		FGRAMPH1_01G07435
						FGRAMPH1_01G22947												FGRAMPH1_01G04807		FGRAMPH1_01G18341
						FGRAMPH1_01G00987												FGRAMPH1_01G08377		FGRAMPH1_01G27429
						FGRAMPH1_01G27631												FGRAMPH1_01G15807		FGRAMPH1_01G17949
						FGRAMPH1_01G24459												FGRAMPH1_01G26809		FGRAMPH1_01G18807
						FGRAMPH1_01G08463												FGRAMPH1_01G01385		FGRAMPH1_01G22995
						FGRAMPH1_01G11805												FGRAMPH1_01G02937		FGRAMPH1_01G20911
						FGRAMPH1_01G06271												FGRAMPH1_01G27265		FGRAMPH1_01G24651
						FGRAMPH1_01G06855												FGRAMPH1_01G18343		FGRAMPH1_01G13663
						FGRAMPH1_01G24375												FGRAMPH1_01G17117		FGRAMPH1_01G23005
						FGRAMPH1_01G19717												FGRAMPH1_01G04523		FGRAMPH1_01G07139
						FGRAMPH1_01G19809												FGRAMPH1_01G07559		FGRAMPH1_01G11015
						FGRAMPH1_01G05753												FGRAMPH1_01G03653		FGRAMPH1_01G01701
						FGRAMPH1_01G04065												FGRAMPH1_01G21503		FGRAMPH1_01G04719
						FGRAMPH1_01G14727												FGRAMPH1_01G13603		FGRAMPH1_01G07563
						FGRAMPH1_01G14261												FGRAMPH1_01G09211		FGRAMPH1_01G02371
						FGRAMPH1_01G03373												FGRAMPH1_01G18923		FGRAMPH1_01G07335
						FGRAMPH1_01G01791												FGRAMPH1_01G27773		FGRAMPH1_01G13445
						FGRAMPH1_01G06143												FGRAMPH1_01G20269		FGRAMPH1_01G17527
						FGRAMPH1_01G24047												FGRAMPH1_01G00633		FGRAMPH1_01G00995
						FGRAMPH1_01G08629												FGRAMPH1_01G15219		FGRAMPH1_01G06803
						FGRAMPH1_01G22639												FGRAMPH1_01G14979		FGRAMPH1_01G25429
						FGRAMPH1_01G23353												FGRAMPH1_01G11953		FGRAMPH1_01G23833
						FGRAMPH1_01G27641												FGRAMPH1_01G02957		FGRAMPH1_01G22419
						FGRAMPH1_01G05001												FGRAMPH1_01G24245		FGRAMPH1_01G16431
						FGRAMPH1_01G22385												FGRAMPH1_01G05023		FGRAMPH1_01G00309
						FGRAMPH1_01G06207												FGRAMPH1_01G06351		FGRAMPH1_01G07327
						FGRAMPH1_01G03419												FGRAMPH1_01G18959		FGRAMPH1_01G15753
						FGRAMPH1_01G10621												FGRAMPH1_01G07671		FGRAMPH1_01G02699
						FGRAMPH1_01G10531												FGRAMPH1_01G03561		FGRAMPH1_01G04893
						FGRAMPH1_01G10499												FGRAMPH1_01G23119		FGRAMPH1_01G23253
						FGRAMPH1_01G07965												FGRAMPH1_01G12913		FGRAMPH1_01G19173
						FGRAMPH1_01G24109												FGRAMPH1_01G24777		FGRAMPH1_01G15019
						FGRAMPH1_01G07167												FGRAMPH1_01G02541		FGRAMPH1_01G13481
						FGRAMPH1_01G02041												FGRAMPH1_01G13027		FGRAMPH1_01G26469
						FGRAMPH1_01G24129												FGRAMPH1_01G16845		FGRAMPH1_01G20597
						FGRAMPH1_01G26497												FGRAMPH1_01G27425		FGRAMPH1_01G15717
						FGRAMPH1_01G03521												FGRAMPH1_01G16977		FGRAMPH1_01G24205
						FGRAMPH1_01G00881												FGRAMPH1_01G23213		FGRAMPH1_01G02411
						FGRAMPH1_01G02069												FGRAMPH1_01G00793		FGRAMPH1_01G01569
						FGRAMPH1_01G06513												FGRAMPH1_01G27655		FGRAMPH1_01G18053
						FGRAMPH1_01G18577												FGRAMPH1_01G08317		FGRAMPH1_01G20699
						FGRAMPH1_01G12509												FGRAMPH1_01G21663		FGRAMPH1_01G01617
						FGRAMPH1_01G11371												FGRAMPH1_01G24351		FGRAMPH1_01G01585
						FGRAMPH1_01G03593												FGRAMPH1_01G18043		FGRAMPH1_01G19179
						FGRAMPH1_01G06597												FGRAMPH1_01G18543		FGRAMPH1_01G26125
						FGRAMPH1_01G13413												FGRAMPH1_01G01339		FGRAMPH1_01G06335
						FGRAMPH1_01G02621												FGRAMPH1_01G22623		FGRAMPH1_01G21433
						FGRAMPH1_01G02343												FGRAMPH1_01G11267		FGRAMPH1_01G10539
						FGRAMPH1_01G15905												FGRAMPH1_01G15043		FGRAMPH1_01G21801
						FGRAMPH1_01G05507												FGRAMPH1_01G18049		FGRAMPH1_01G15209
						FGRAMPH1_01G10755												FGRAMPH1_01G01915		FGRAMPH1_01G04205
						FGRAMPH1_01G19815												FGRAMPH1_01G19531		FGRAMPH1_01G13271
						FGRAMPH1_01G21905												FGRAMPH1_01G17405		FGRAMPH1_01G20969
						FGRAMPH1_01G12481												FGRAMPH1_01G22691		FGRAMPH1_01G02533
						FGRAMPH1_01G26181												FGRAMPH1_01G12895		FGRAMPH1_01G04949
						FGRAMPH1_01G17099												FGRAMPH1_01G24067		FGRAMPH1_01G23795
						FGRAMPH1_01G06701												FGRAMPH1_01G27133		FGRAMPH1_01G04469
						FGRAMPH1_01G24383												FGRAMPH1_01G14647		FGRAMPH1_01G19505
						FGRAMPH1_01G20241												FGRAMPH1_01G15003		FGRAMPH1_01G09071
						FGRAMPH1_01G16657												FGRAMPH1_01G14783		FGRAMPH1_01G02433
						FGRAMPH1_01G23757												FGRAMPH1_01G00667		FGRAMPH1_01G12137
						FGRAMPH1_01G09767												FGRAMPH1_01G07409		FGRAMPH1_01G09121
						FGRAMPH1_01G10665												FGRAMPH1_01G26127		FGRAMPH1_01G00985
						FGRAMPH1_01G16711												FGRAMPH1_01G17893		FGRAMPH1_01G11841
						FGRAMPH1_01G19565												FGRAMPH1_01G07399		FGRAMPH1_01G21711
						FGRAMPH1_01G06895												FGRAMPH1_01G11387		FGRAMPH1_01G02273
						FGRAMPH1_01G18661												FGRAMPH1_01G27407		FGRAMPH1_01G14693
						FGRAMPH1_01G22457												FGRAMPH1_01G17381		FGRAMPH1_01G19471
						FGRAMPH1_01G18153												FGRAMPH1_01G25933		FGRAMPH1_01G15517
						FGRAMPH1_01G18479												FGRAMPH1_01G02801		FGRAMPH1_01G27527
						FGRAMPH1_01G24307												FGRAMPH1_01G06861		FGRAMPH1_01G23047
						FGRAMPH1_01G23745												FGRAMPH1_01G05275		FGRAMPH1_01G20189
						FGRAMPH1_01G20251												FGRAMPH1_01G19543		FGRAMPH1_01G13577
						FGRAMPH1_01G26095												FGRAMPH1_01G23405		FGRAMPH1_01G24061
						FGRAMPH1_01G22953												FGRAMPH1_01G12061		FGRAMPH1_01G20859
						FGRAMPH1_01G18511												FGRAMPH1_01G19309		FGRAMPH1_01G03017
						FGRAMPH1_01G17265												FGRAMPH1_01G23733		FGRAMPH1_01G27899
						FGRAMPH1_01G19431												FGRAMPH1_01G16833		FGRAMPH1_01G16031
						FGRAMPH1_01G26421												FGRAMPH1_01G24153		FGRAMPH1_01G10731
						FGRAMPH1_01G27035												FGRAMPH1_01G24457		FGRAMPH1_01G18103
						FGRAMPH1_01G19083												FGRAMPH1_01G04683		FGRAMPH1_01G23753
						FGRAMPH1_01G03939												FGRAMPH1_01G01923		FGRAMPH1_01G24925
						FGRAMPH1_01G01983												FGRAMPH1_01G24555		FGRAMPH1_01G09705
						FGRAMPH1_01G10567												FGRAMPH1_01G07411		FGRAMPH1_01G24847
						FGRAMPH1_01G02779												FGRAMPH1_01G25897		FGRAMPH1_01G02605
						FGRAMPH1_01G18945												FGRAMPH1_01G08181		FGRAMPH1_01G09963
						FGRAMPH1_01G11599												FGRAMPH1_01G07499		FGRAMPH1_01G24337
						FGRAMPH1_01G23691												FGRAMPH1_01G05969		FGRAMPH1_01G03635
						FGRAMPH1_01G09905												FGRAMPH1_01G24855		FGRAMPH1_01G05499
						FGRAMPH1_01G04499												FGRAMPH1_01G13031		FGRAMPH1_01G18113
						FGRAMPH1_01G00849												FGRAMPH1_01G22969		FGRAMPH1_01G26273
						FGRAMPH1_01G15235												FGRAMPH1_01G20447		FGRAMPH1_01G15035
						FGRAMPH1_01G22387												FGRAMPH1_01G04377		FGRAMPH1_01G09625
						FGRAMPH1_01G05909												FGRAMPH1_01G13395		FGRAMPH1_01G16989
						FGRAMPH1_01G03927												FGRAMPH1_01G07851		FGRAMPH1_01G10763
						FGRAMPH1_01G10131												FGRAMPH1_01G06849		FGRAMPH1_01G21709
						FGRAMPH1_01G11653												FGRAMPH1_01G07437		FGRAMPH1_01G07523
						FGRAMPH1_01G11323												FGRAMPH1_01G19781		FGRAMPH1_01G02063
						FGRAMPH1_01G20341												FGRAMPH1_01G06937		FGRAMPH1_01G19547
						FGRAMPH1_01G03553												FGRAMPH1_01G25137		FGRAMPH1_01G10403
						FGRAMPH1_01G11035												FGRAMPH1_01G10855		FGRAMPH1_01G13881
						FGRAMPH1_01G18615												FGRAMPH1_01G06479		FGRAMPH1_01G20297
						FGRAMPH1_01G02143												FGRAMPH1_01G27675		FGRAMPH1_01G09241
						FGRAMPH1_01G02641												FGRAMPH1_01G26433		FGRAMPH1_01G14743
						FGRAMPH1_01G26003												FGRAMPH1_01G18485		FGRAMPH1_01G24273
						FGRAMPH1_01G10581												FGRAMPH1_01G06747		FGRAMPH1_01G23105
						FGRAMPH1_01G07507												FGRAMPH1_01G19147		FGRAMPH1_01G16539
						FGRAMPH1_01G20697												FGRAMPH1_01G12661		FGRAMPH1_01G18165
						FGRAMPH1_01G23511												FGRAMPH1_01G12237		FGRAMPH1_01G08489
						FGRAMPH1_01G22505												FGRAMPH1_01G03437		FGRAMPH1_01G11789
						FGRAMPH1_01G05489												FGRAMPH1_01G26801		FGRAMPH1_01G27677
						FGRAMPH1_01G04275												FGRAMPH1_01G12059		FGRAMPH1_01G19005
						FGRAMPH1_01G26231												FGRAMPH1_01G00465		FGRAMPH1_01G21395
						FGRAMPH1_01G10607												FGRAMPH1_01G13875		FGRAMPH1_01G19519
						FGRAMPH1_01G14557												FGRAMPH1_01G09957		FGRAMPH1_01G04451
						FGRAMPH1_01G13149												FGRAMPH1_01G23531		FGRAMPH1_01G06293
						FGRAMPH1_01G14781												FGRAMPH1_01G24553		FGRAMPH1_01G12301
						FGRAMPH1_01G25879												FGRAMPH1_01G20099		FGRAMPH1_01G03153
						FGRAMPH1_01G23389												FGRAMPH1_01G28031		FGRAMPH1_01G26159
						FGRAMPH1_01G27333												FGRAMPH1_01G20167		FGRAMPH1_01G20131
						FGRAMPH1_01G02333												FGRAMPH1_01G12955		FGRAMPH1_01G07073
						FGRAMPH1_01G20641												FGRAMPH1_01G02257		FGRAMPH1_01G04821
						ENSRNA049511364												FGRAMPH1_01G05103		FGRAMPH1_01G21673
						FGRAMPH1_01G20863												FGRAMPH1_01G14307		FGRAMPH1_01G13909
						FGRAMPH1_01G01685												FGRAMPH1_01G24237		FGRAMPH1_01G13317
						FGRAMPH1_01G04287												FGRAMPH1_01G25049		FGRAMPH1_01G05229
						FGRAMPH1_01G26781												FGRAMPH1_01G21137		FGRAMPH1_01G06983
						FGRAMPH1_01G17781												FGRAMPH1_01G15349		FGRAMPH1_01G26167
						FGRAMPH1_01G01401												FGRAMPH1_01G06013		FGRAMPH1_01G04815
						FGRAMPH1_01G19373												FGRAMPH1_01G23993		FGRAMPH1_01G02423
						FGRAMPH1_01G03449												FGRAMPH1_01G19261		FGRAMPH1_01G15033
						FGRAMPH1_01G13551												FGRAMPH1_01G07381		FGRAMPH1_01G11937
						FGRAMPH1_01G19087												FGRAMPH1_01G11053		FGRAMPH1_01G18303
						FGRAMPH1_01G01963												FGRAMPH1_01G23919		FGRAMPH1_01G23479
						FGRAMPH1_01G07511												FGRAMPH1_01G04063		FGRAMPH1_01G19163
						FGRAMPH1_01G26123												FGRAMPH1_01G03755		FGRAMPH1_01G10833
						FGRAMPH1_01G14867												FGRAMPH1_01G28187		FGRAMPH1_01G04113
						FGRAMPH1_01G24183												FGRAMPH1_01G01023		FGRAMPH1_01G09841
						FGRAMPH1_01G03433												FGRAMPH1_01G09511		FGRAMPH1_01G08465
						FGRAMPH1_01G05581												FGRAMPH1_01G11279		FGRAMPH1_01G27365
						FGRAMPH1_01G06149												FGRAMPH1_01G23131		FGRAMPH1_01G16559
						FGRAMPH1_01G17745												FGRAMPH1_01G22631		FGRAMPH1_01G19315
						FGRAMPH1_01G14245												FGRAMPH1_01G05171		FGRAMPH1_01G23555
						FGRAMPH1_01G28171												FGRAMPH1_01G02895		FGRAMPH1_01G05479
						ENSRNA049511700												FGRAMPH1_01G26541		FGRAMPH1_01G24957
						FGRAMPH1_01G08247												FGRAMPH1_01G10473		FGRAMPH1_01G20407
						FGRAMPH1_01G10853												FGRAMPH1_01G08207		FGRAMPH1_01G14649
						FGRAMPH1_01G09977												FGRAMPH1_01G01507		FGRAMPH1_01G06627
						FGRAMPH1_01G23785												FGRAMPH1_01G06613		FGRAMPH1_01G19939
						FGRAMPH1_01G02583												FGRAMPH1_01G26905		FGRAMPH1_01G20595
						FGRAMPH1_01G10327												FGRAMPH1_01G06423		FGRAMPH1_01G15543
						FGRAMPH1_01G09575												FGRAMPH1_01G02179		FGRAMPH1_01G02351
						FGRAMPH1_01G01833												FGRAMPH1_01G03615		FGRAMPH1_01G06327
						FGRAMPH1_01G25495												FGRAMPH1_01G20025		FGRAMPH1_01G16329
						FGRAMPH1_01G20253												FGRAMPH1_01G05857		FGRAMPH1_01G26065
						FGRAMPH1_01G08109												FGRAMPH1_01G03365		FGRAMPH1_01G26037
						FGRAMPH1_01G17285												FGRAMPH1_01G17929		FGRAMPH1_01G10071
						FGRAMPH1_01G12887												FGRAMPH1_01G00513		FGRAMPH1_01G04637
						FGRAMPH1_01G06677												FGRAMPH1_01G11413		FGRAMPH1_01G18167
						FGRAMPH1_01G06329												FGRAMPH1_01G00647		FGRAMPH1_01G16731
						FGRAMPH1_01G12615												FGRAMPH1_01G09187		FGRAMPH1_01G20089
						FGRAMPH1_01G01453												FGRAMPH1_01G20261		FGRAMPH1_01G24581
						FGRAMPH1_01G04119												FGRAMPH1_01G26697		FGRAMPH1_01G24811
						FGRAMPH1_01G25369												FGRAMPH1_01G22517		FGRAMPH1_01G18919
						FGRAMPH1_01G26457												FGRAMPH1_01G17375		FGRAMPH1_01G25101
						FGRAMPH1_01G20113												FGRAMPH1_01G13071		FGRAMPH1_01G01267
						FGRAMPH1_01G05409												FGRAMPH1_01G06367		FGRAMPH1_01G02513
						FGRAMPH1_01G12471												FGRAMPH1_01G20259		FGRAMPH1_01G26091
						FGRAMPH1_01G20751												FGRAMPH1_01G23055		FGRAMPH1_01G13099
						FGRAMPH1_01G13623												FGRAMPH1_01G14715		FGRAMPH1_01G24691
						FGRAMPH1_01G24345												FGRAMPH1_01G26577		FGRAMPH1_01G23117
						FGRAMPH1_01G06097												FGRAMPH1_01G04491		FGRAMPH1_01G11337
						FGRAMPH1_01G08573												FGRAMPH1_01G23347		FGRAMPH1_01G02995
						FGRAMPH1_01G26233												FGRAMPH1_01G01891		FGRAMPH1_01G27153
						FGRAMPH1_01G18431												FGRAMPH1_01G17861		FGRAMPH1_01G20737
						FGRAMPH1_01G09981												FGRAMPH1_01G18901		FGRAMPH1_01G17849
						FGRAMPH1_01G01789												FGRAMPH1_01G04961		FGRAMPH1_01G01221
						FGRAMPH1_01G16705												FGRAMPH1_01G24009		FGRAMPH1_01G15877
						FGRAMPH1_01G20039												FGRAMPH1_01G19771		FGRAMPH1_01G24361
						FGRAMPH1_01G21035												FGRAMPH1_01G07209		FGRAMPH1_01G18941
						FGRAMPH1_01G26259												FGRAMPH1_01G25805		FGRAMPH1_01G13683
						FGRAMPH1_01G09079												FGRAMPH1_01G27379		FGRAMPH1_01G14343
						FGRAMPH1_01G00779												FGRAMPH1_01G02743		FGRAMPH1_01G26137
						FGRAMPH1_01G16649												FGRAMPH1_01G14683		FGRAMPH1_01G19499
						FGRAMPH1_01G18453												FGRAMPH1_01G20625		FGRAMPH1_01G14469
						FGRAMPH1_01G14613												FGRAMPH1_01G07941		FGRAMPH1_01G20833
						FGRAMPH1_01G04447												FGRAMPH1_01G11091		FGRAMPH1_01G06023
						FGRAMPH1_01G25737												FGRAMPH1_01G07205		FGRAMPH1_01G10727
						FGRAMPH1_01G27137												FGRAMPH1_01G02999		FGRAMPH1_01G20275
						FGRAMPH1_01G17311												FGRAMPH1_01G17639		FGRAMPH1_01G24763
						FGRAMPH1_01G16715												FGRAMPH1_01G04197		FGRAMPH1_01G06883
						FGRAMPH1_01G24381												FGRAMPH1_01G01081		FGRAMPH1_01G06637
						FGRAMPH1_01G01781												FGRAMPH1_01G00857		FGRAMPH1_01G04257
						FGRAMPH1_01G18127												FGRAMPH1_01G03195		FGRAMPH1_01G00925
						FGRAMPH1_01G07643												FGRAMPH1_01G14919		FGRAMPH1_01G18097
						FGRAMPH1_01G21485												FGRAMPH1_01G19279		FGRAMPH1_01G06815
						FGRAMPH1_01G16671												FGRAMPH1_01G26311		FGRAMPH1_01G01681
						FGRAMPH1_01G03955												FGRAMPH1_01G26205		FGRAMPH1_01G02051
						FGRAMPH1_01G08421												FGRAMPH1_01G22137		FGRAMPH1_01G14653
						FGRAMPH1_01G00879												FGRAMPH1_01G18237		FGRAMPH1_01G27503
						FGRAMPH1_01G10003												FGRAMPH1_01G04725		FGRAMPH1_01G24045
						FGRAMPH1_01G04191												FGRAMPH1_01G01355		FGRAMPH1_01G03271
						FGRAMPH1_01G19219												FGRAMPH1_01G01045		FGRAMPH1_01G17537
						FGRAMPH1_01G04109												FGRAMPH1_01G27061		FGRAMPH1_01G03515
						FGRAMPH1_01G26987												FGRAMPH1_01G06177		FGRAMPH1_01G26593
						FGRAMPH1_01G00887												FGRAMPH1_01G15161		FGRAMPH1_01G28247
						FGRAMPH1_01G26959												FGRAMPH1_01G27331		FGRAMPH1_01G24875
						FGRAMPH1_01G07899												FGRAMPH1_01G19999		FGRAMPH1_01G23411
						FGRAMPH1_01G22139												FGRAMPH1_01G15179		FGRAMPH1_01G19943
						FGRAMPH1_01G27119												FGRAMPH1_01G19243		FGRAMPH1_01G02499
						FGRAMPH1_01G01347												FGRAMPH1_01G12115		FGRAMPH1_01G09967
						FGRAMPH1_01G15041												FGRAMPH1_01G01211		FGRAMPH1_01G06751
						FGRAMPH1_01G11161												FGRAMPH1_01G24465		FGRAMPH1_01G10609
						FGRAMPH1_01G11557												FGRAMPH1_01G24073		FGRAMPH1_01G12489
						FGRAMPH1_01G04835												FGRAMPH1_01G27403		FGRAMPH1_01G23081
						FGRAMPH1_01G10579												FGRAMPH1_01G22855		FGRAMPH1_01G24657
						FGRAMPH1_01G20389												FGRAMPH1_01G27777		FGRAMPH1_01G24289
						FGRAMPH1_01G06559												FGRAMPH1_01G26403		FGRAMPH1_01G23625
						FGRAMPH1_01G07741												FGRAMPH1_01G07333		FGRAMPH1_01G14761
						FGRAMPH1_01G17809												FGRAMPH1_01G05787		FGRAMPH1_01G12591
						FGRAMPH1_01G23567												FGRAMPH1_01G26473		FGRAMPH1_01G04665
						FGRAMPH1_01G10625												FGRAMPH1_01G00871		FGRAMPH1_01G27129
						FGRAMPH1_01G23207												FGRAMPH1_01G07201		FGRAMPH1_01G10323
						FGRAMPH1_01G08023												FGRAMPH1_01G26217		FGRAMPH1_01G27581
						FGRAMPH1_01G21155												FGRAMPH1_01G06109		FGRAMPH1_01G05099
						FGRAMPH1_01G14483												FGRAMPH1_01G01041		FGRAMPH1_01G00601
						FGRAMPH1_01G06837												FGRAMPH1_01G26629		FGRAMPH1_01G24579
						FGRAMPH1_01G15279												FGRAMPH1_01G25931		FGRAMPH1_01G12421
						FGRAMPH1_01G09569												FGRAMPH1_01G15785		FGRAMPH1_01G20061
						FGRAMPH1_01G17063												FGRAMPH1_01G15211		FGRAMPH1_01G08335
						FGRAMPH1_01G19217												FGRAMPH1_01G19039		FGRAMPH1_01G15145
						FGRAMPH1_01G17383												FGRAMPH1_01G04657		FGRAMPH1_01G18469
						FGRAMPH1_01G07641												FGRAMPH1_01G14619		FGRAMPH1_01G06703
						FGRAMPH1_01G14325												FGRAMPH1_01G28165		FGRAMPH1_01G26111
						FGRAMPH1_01G19539												FGRAMPH1_01G17597		FGRAMPH1_01G18163
						FGRAMPH1_01G21885												FGRAMPH1_01G03883		FGRAMPH1_01G16569
						FGRAMPH1_01G21391												FGRAMPH1_01G00875		FGRAMPH1_01G25803
						FGRAMPH1_01G10571												FGRAMPH1_01G27609		FGRAMPH1_01G20291
						FGRAMPH1_01G04307												FGRAMPH1_01G18789		FGRAMPH1_01G19669
						FGRAMPH1_01G10519												FGRAMPH1_01G20623		FGRAMPH1_01G16571
						FGRAMPH1_01G28169												FGRAMPH1_01G03343		FGRAMPH1_01G28147
						FGRAMPH1_01G10943												FGRAMPH1_01G10721		FGRAMPH1_01G24447
						FGRAMPH1_01G24031												FGRAMPH1_01G17937		FGRAMPH1_01G09697
						FGRAMPH1_01G24705												FGRAMPH1_01G04561		FGRAMPH1_01G18703
						ENSRNA049559522												FGRAMPH1_01G07143		FGRAMPH1_01G19407
						FGRAMPH1_01G09707												FGRAMPH1_01G24503		FGRAMPH1_01G20901
						FGRAMPH1_01G27661												FGRAMPH1_01G17685		FGRAMPH1_01G00461
						FGRAMPH1_01G13193												FGRAMPH1_01G18279		FGRAMPH1_01G12083
						FGRAMPH1_01G24527												FGRAMPH1_01G19993		FGRAMPH1_01G14667
						FGRAMPH1_01G17071												FGRAMPH1_01G09699		FGRAMPH1_01G11155
						FGRAMPH1_01G07329												FGRAMPH1_01G10041		FGRAMPH1_01G02695
						FGRAMPH1_01G06095												FGRAMPH1_01G26805		FGRAMPH1_01G14331
						FGRAMPH1_01G24981												FGRAMPH1_01G20273		FGRAMPH1_01G18235
						FGRAMPH1_01G00487												FGRAMPH1_01G02121		FGRAMPH1_01G26755
						FGRAMPH1_01G10319												FGRAMPH1_01G10347		FGRAMPH1_01G14165
						FGRAMPH1_01G00997												FGRAMPH1_01G19475		FGRAMPH1_01G12007
						FGRAMPH1_01G15357												FGRAMPH1_01G10383		FGRAMPH1_01G08663
						FGRAMPH1_01G07025												FGRAMPH1_01G03115		FGRAMPH1_01G05505
						FGRAMPH1_01G04371												FGRAMPH1_01G04057		FGRAMPH1_01G03075
						FGRAMPH1_01G26779												FGRAMPH1_01G27311		FGRAMPH1_01G04417
						FGRAMPH1_01G14459												FGRAMPH1_01G05851		FGRAMPH1_01G20897
						FGRAMPH1_01G08025												FGRAMPH1_01G27205		FGRAMPH1_01G01397
						FGRAMPH1_01G07895												FGRAMPH1_01G04695		FGRAMPH1_01G23963
						FGRAMPH1_01G03555												FGRAMPH1_01G20233		FGRAMPH1_01G20905
						FGRAMPH1_01G03499												FGRAMPH1_01G02277		FGRAMPH1_01G25279
						FGRAMPH1_01G16621												FGRAMPH1_01G07779		FGRAMPH1_01G23579
						FGRAMPH1_01G13035												FGRAMPH1_01G22967		FGRAMPH1_01G24303
						FGRAMPH1_01G19693												FGRAMPH1_01G04479		FGRAMPH1_01G10351
						FGRAMPH1_01G20685												FGRAMPH1_01G24695		FGRAMPH1_01G12165
						FGRAMPH1_01G18011												FGRAMPH1_01G03133		FGRAMPH1_01G04571
						FGRAMPH1_01G14943												FGRAMPH1_01G19317		FGRAMPH1_01G14641
						FGRAMPH1_01G03055												FGRAMPH1_01G03973		FGRAMPH1_01G20021
						FGRAMPH1_01G18533												FGRAMPH1_01G14999		FGRAMPH1_01G28075
						FGRAMPH1_01G17751												FGRAMPH1_01G16609		FGRAMPH1_01G20121
						FGRAMPH1_01G14807												FGRAMPH1_01G04461		FGRAMPH1_01G20663
						FGRAMPH1_01G22671												FGRAMPH1_01G19687		FGRAMPH1_01G22713
						FGRAMPH1_01G01315												FGRAMPH1_01G19155		FGRAMPH1_01G26373
						FGRAMPH1_01G28167												FGRAMPH1_01G09117		FGRAMPH1_01G08337
						FGRAMPH1_01G18217												FGRAMPH1_01G06171		FGRAMPH1_01G03317
						FGRAMPH1_01G03101												FGRAMPH1_01G26517		FGRAMPH1_01G12777
						FGRAMPH1_01G00293												FGRAMPH1_01G15049		FGRAMPH1_01G01737
						FGRAMPH1_01G16483												FGRAMPH1_01G28111		FGRAMPH1_01G02201
						FGRAMPH1_01G02465												FGRAMPH1_01G24771		FGRAMPH1_01G02615
						FGRAMPH1_01G24189												FGRAMPH1_01G00795		FGRAMPH1_01G01829
						FGRAMPH1_01G24131												FGRAMPH1_01G22645		FGRAMPH1_01G23473
						ENSRNA049559570												FGRAMPH1_01G23703		FGRAMPH1_01G14031
						FGRAMPH1_01G27177												FGRAMPH1_01G03753		FGRAMPH1_01G18203
						FGRAMPH1_01G10227												FGRAMPH1_01G15195		FGRAMPH1_01G06885
						FGRAMPH1_01G06173												FGRAMPH1_01G11311		FGRAMPH1_01G07621
						FGRAMPH1_01G21969												FGRAMPH1_01G04595		FGRAMPH1_01G23365
						FGRAMPH1_01G02127												FGRAMPH1_01G15005		FGRAMPH1_01G20093
						FGRAMPH1_01G07981												FGRAMPH1_01G25859		FGRAMPH1_01G23489
						FGRAMPH1_01G19691												FGRAMPH1_01G28119		FGRAMPH1_01G14387
						FGRAMPH1_01G18821												FGRAMPH1_01G05867		FGRAMPH1_01G17695
						FGRAMPH1_01G11747												FGRAMPH1_01G10493		FGRAMPH1_01G23871
						FGRAMPH1_01G15549												FGRAMPH1_01G14695		FGRAMPH1_01G02345
						FGRAMPH1_01G10225												FGRAMPH1_01G17741		FGRAMPH1_01G26749
						FGRAMPH1_01G01839												FGRAMPH1_01G22779		FGRAMPH1_01G03147
						FGRAMPH1_01G03327												FGRAMPH1_01G26081		FGRAMPH1_01G08995
						FGRAMPH1_01G13361												FGRAMPH1_01G19685		FGRAMPH1_01G05561
						FGRAMPH1_01G23147												FGRAMPH1_01G23301		FGRAMPH1_01G08721
						FGRAMPH1_01G09027												FGRAMPH1_01G20477		FGRAMPH1_01G15001
						FGRAMPH1_01G26511												FGRAMPH1_01G27367		FGRAMPH1_01G26521
						FGRAMPH1_01G27213												FGRAMPH1_01G05197		FGRAMPH1_01G13303
						FGRAMPH1_01G24409												FGRAMPH1_01G23787		FGRAMPH1_01G01959
						FGRAMPH1_01G06759												FGRAMPH1_01G24317		FGRAMPH1_01G15097
						FGRAMPH1_01G04067												FGRAMPH1_01G07481		FGRAMPH1_01G27235
						FGRAMPH1_01G16959												FGRAMPH1_01G07397		FGRAMPH1_01G26973
						FGRAMPH1_01G08249												FGRAMPH1_01G00939		FGRAMPH1_01G07141
						FGRAMPH1_01G25691												FGRAMPH1_01G18733		FGRAMPH1_01G07819
						FGRAMPH1_01G26213												FGRAMPH1_01G20223		FGRAMPH1_01G15625
						FGRAMPH1_01G02293												FGRAMPH1_01G01565		FGRAMPH1_01G15313
						FGRAMPH1_01G27749												FGRAMPH1_01G05413		FGRAMPH1_01G12949
						FGRAMPH1_01G19831												FGRAMPH1_01G07813		FGRAMPH1_01G21517
						FGRAMPH1_01G17271												FGRAMPH1_01G15015		FGRAMPH1_01G01325
						FGRAMPH1_01G10497												FGRAMPH1_01G06655		FGRAMPH1_01G14593
						FGRAMPH1_01G13669												FGRAMPH1_01G07749		FGRAMPH1_01G26603
						FGRAMPH1_01G27515														FGRAMPH1_01G02593
						FGRAMPH1_01G27421														FGRAMPH1_01G03475
						FGRAMPH1_01G00837														FGRAMPH1_01G07153
						FGRAMPH1_01G20465														FGRAMPH1_01G14767
						FGRAMPH1_01G17369														FGRAMPH1_01G05419
						FGRAMPH1_01G07127														FGRAMPH1_01G06643
						FGRAMPH1_01G17023														FGRAMPH1_01G14473
						FGRAMPH1_01G15367														FGRAMPH1_01G07613
						FGRAMPH1_01G23711														FGRAMPH1_01G26903
						FGRAMPH1_01G07905														FGRAMPH1_01G17303
						FGRAMPH1_01G01957														FGRAMPH1_01G05411
						FGRAMPH1_01G01971														FGRAMPH1_01G08563
						FGRAMPH1_01G06017														FGRAMPH1_01G12351
						FGRAMPH1_01G03619														FGRAMPH1_01G26087
						FGRAMPH1_01G05077														FGRAMPH1_01G24885
						FGRAMPH1_01G26317														FGRAMPH1_01G01911
						FGRAMPH1_01G02095														FGRAMPH1_01G27443
						FGRAMPH1_01G12497														FGRAMPH1_01G02393
						FGRAMPH1_01G17141														FGRAMPH1_01G06511
						FGRAMPH1_01G10099														FGRAMPH1_01G03599
						FGRAMPH1_01G25387														FGRAMPH1_01G20017
						FGRAMPH1_01G22813														FGRAMPH1_01G07195
						FGRAMPH1_01G03247														FGRAMPH1_01G00511
						FGRAMPH1_01G12241														FGRAMPH1_01G23591
						FGRAMPH1_01G19267														FGRAMPH1_01G04685
						FGRAMPH1_01G06777														FGRAMPH1_01G27763
						FGRAMPH1_01G16015														FGRAMPH1_01G26557
						FGRAMPH1_01G13391														FGRAMPH1_01G27887
						FGRAMPH1_01G18551														FGRAMPH1_01G25993
						FGRAMPH1_01G17487														FGRAMPH1_01G06867
						FGRAMPH1_01G01237														FGRAMPH1_01G19091
						FGRAMPH1_01G19441														FGRAMPH1_01G20087
						FGRAMPH1_01G08027														FGRAMPH1_01G28049
						FGRAMPH1_01G24387														FGRAMPH1_01G18393
						FGRAMPH1_01G22781														FGRAMPH1_01G14265
						FGRAMPH1_01G02703														FGRAMPH1_01G01849
						FGRAMPH1_01G15191														FGRAMPH1_01G19053
						FGRAMPH1_01G03743														FGRAMPH1_01G23277
						FGRAMPH1_01G23637														FGRAMPH1_01G11415
						FGRAMPH1_01G27685														FGRAMPH1_01G10873
						FGRAMPH1_01G23659														FGRAMPH1_01G17413
						FGRAMPH1_01G18777														FGRAMPH1_01G15193
						FGRAMPH1_01G21555														FGRAMPH1_01G23617
						FGRAMPH1_01G01151														FGRAMPH1_01G21421
						FGRAMPH1_01G26573														FGRAMPH1_01G19355
						FGRAMPH1_01G07669														FGRAMPH1_01G18333
						FGRAMPH1_01G19075														FGRAMPH1_01G20385
						FGRAMPH1_01G09715														FGRAMPH1_01G25909
						FGRAMPH1_01G11073														FGRAMPH1_01G27419
						FGRAMPH1_01G17591														FGRAMPH1_01G11907
						ENSRNA049517932														FGRAMPH1_01G24003
						FGRAMPH1_01G00839														FGRAMPH1_01G10585
						FGRAMPH1_01G15183														FGRAMPH1_01G27583
						FGRAMPH1_01G10297														FGRAMPH1_01G25329
						FGRAMPH1_01G07625														FGRAMPH1_01G18093
						FGRAMPH1_01G00649														FGRAMPH1_01G14609
						FGRAMPH1_01G07557														FGRAMPH1_01G01323
						FGRAMPH1_01G22583														FGRAMPH1_01G26621
						FGRAMPH1_01G26393														FGRAMPH1_01G22901
						FGRAMPH1_01G01317														FGRAMPH1_01G18069
						FGRAMPH1_01G08539														FGRAMPH1_01G09215
						FGRAMPH1_01G21313														FGRAMPH1_01G12503
						FGRAMPH1_01G10169														FGRAMPH1_01G00955
						FGRAMPH1_01G03139														FGRAMPH1_01G04355
						FGRAMPH1_01G14347														FGRAMPH1_01G02501
						FGRAMPH1_01G07147														FGRAMPH1_01G01641
						FGRAMPH1_01G26301														FGRAMPH1_01G26107
						FGRAMPH1_01G26685														FGRAMPH1_01G09655
						FGRAMPH1_01G17515														FGRAMPH1_01G00117
						FGRAMPH1_01G19897														FGRAMPH1_01G26109
						FGRAMPH1_01G19377														FGRAMPH1_01G07387
						FGRAMPH1_01G18401														FGRAMPH1_01G04675
						FGRAMPH1_01G13677														FGRAMPH1_01G01233
						FGRAMPH1_01G27201														FGRAMPH1_01G13791
						FGRAMPH1_01G22211														FGRAMPH1_01G08209
						FGRAMPH1_01G27827														FGRAMPH1_01G17965
						FGRAMPH1_01G13749														FGRAMPH1_01G23463
						FGRAMPH1_01G28175														FGRAMPH1_01G12483
						FGRAMPH1_01G15523														FGRAMPH1_01G06981
						FGRAMPH1_01G07289														FGRAMPH1_01G04027
						FGRAMPH1_01G06525														FGRAMPH1_01G28129
						FGRAMPH1_01G24545														FGRAMPH1_01G06827
						FGRAMPH1_01G01673														FGRAMPH1_01G23857
						FGRAMPH1_01G20991														FGRAMPH1_01G24587
						FGRAMPH1_01G06915														FGRAMPH1_01G16885
						FGRAMPH1_01G08419														FGRAMPH1_01G22629
						FGRAMPH1_01G14291														FGRAMPH1_01G17103
						FGRAMPH1_01G14457														FGRAMPH1_01G25581
						FGRAMPH1_01G27445														FGRAMPH1_01G23349
						FGRAMPH1_01G10031														FGRAMPH1_01G05423
						FGRAMPH1_01G00583														FGRAMPH1_01G01727
						FGRAMPH1_01G23383														FGRAMPH1_01G05785
						FGRAMPH1_01G10819														FGRAMPH1_01G04049
						FGRAMPH1_01G10223														FGRAMPH1_01G23941
						FGRAMPH1_01G20163														FGRAMPH1_01G23273
						FGRAMPH1_01G03257														FGRAMPH1_01G11799
						FGRAMPH1_01G14225														FGRAMPH1_01G00535
						FGRAMPH1_01G02101														FGRAMPH1_01G17899
						FGRAMPH1_01G10035														FGRAMPH1_01G04783
						FGRAMPH1_01G11277														FGRAMPH1_01G14983
						FGRAMPH1_01G19287														FGRAMPH1_01G04579
						FGRAMPH1_01G17283														FGRAMPH1_01G22167
						FGRAMPH1_01G15359														FGRAMPH1_01G19297
						FGRAMPH1_01G05663														FGRAMPH1_01G26089
						FGRAMPH1_01G25321														FGRAMPH1_01G15535
						FGRAMPH1_01G02857														FGRAMPH1_01G11471
						FGRAMPH1_01G04543														FGRAMPH1_01G04017
						FGRAMPH1_01G02045														FGRAMPH1_01G10279
						FGRAMPH1_01G03943														FGRAMPH1_01G07975
						FGRAMPH1_01G07275														FGRAMPH1_01G24783
						FGRAMPH1_01G18283														FGRAMPH1_01G27215
						FGRAMPH1_01G12145														FGRAMPH1_01G01847
						FGRAMPH1_01G23769														FGRAMPH1_01G02793
						FGRAMPH1_01G20375														FGRAMPH1_01G18025
						FGRAMPH1_01G05769														FGRAMPH1_01G18967
						FGRAMPH1_01G26715														FGRAMPH1_01G18517
						FGRAMPH1_01G15143														FGRAMPH1_01G17483
						FGRAMPH1_01G00943														FGRAMPH1_01G04955
						FGRAMPH1_01G09089														FGRAMPH1_01G17461
						FGRAMPH1_01G01499														FGRAMPH1_01G06107
						FGRAMPH1_01G11955														FGRAMPH1_01G08211
						FGRAMPH1_01G12029														FGRAMPH1_01G12535
						FGRAMPH1_01G20505														FGRAMPH1_01G21819
						FGRAMPH1_01G10147														FGRAMPH1_01G19995
						FGRAMPH1_01G01349														FGRAMPH1_01G12751
						FGRAMPH1_01G05863														FGRAMPH1_01G07877
						FGRAMPH1_01G21069														FGRAMPH1_01G11345
						FGRAMPH1_01G13065														FGRAMPH1_01G02053
						FGRAMPH1_01G06839														FGRAMPH1_01G26451
						FGRAMPH1_01G18845														FGRAMPH1_01G19793
						FGRAMPH1_01G07797														FGRAMPH1_01G24019
						FGRAMPH1_01G02789														FGRAMPH1_01G06417
						FGRAMPH1_01G24923														FGRAMPH1_01G01993
						FGRAMPH1_01G06571														FGRAMPH1_01G24301
						FGRAMPH1_01G02677														FGRAMPH1_01G24761
						FGRAMPH1_01G27571														FGRAMPH1_01G15009
						FGRAMPH1_01G23623														FGRAMPH1_01G24063
						FGRAMPH1_01G00885														FGRAMPH1_01G04587
						FGRAMPH1_01G01505														FGRAMPH1_01G26271
						FGRAMPH1_01G12919														FGRAMPH1_01G26447
						FGRAMPH1_01G24993														FGRAMPH1_01G03245
						FGRAMPH1_01G05757														FGRAMPH1_01G01649
						FGRAMPH1_01G07347														FGRAMPH1_01G19051
						FGRAMPH1_01G06475														FGRAMPH1_01G17513
						FGRAMPH1_01G07395														FGRAMPH1_01G26597
						FGRAMPH1_01G07371														FGRAMPH1_01G10669
						FGRAMPH1_01G07297														FGRAMPH1_01G06233
						FGRAMPH1_01G20165														FGRAMPH1_01G12173
						FGRAMPH1_01G16981														FGRAMPH1_01G11441
						FGRAMPH1_01G23667														FGRAMPH1_01G20091
						FGRAMPH1_01G01581														FGRAMPH1_01G11585
						FGRAMPH1_01G26321														FGRAMPH1_01G09483
						FGRAMPH1_01G01885														FGRAMPH1_01G09943
						FGRAMPH1_01G09995														FGRAMPH1_01G23611
						FGRAMPH1_01G09835														FGRAMPH1_01G07237
						FGRAMPH1_01G15849														FGRAMPH1_01G23021
						FGRAMPH1_01G17439														FGRAMPH1_01G23279
						FGRAMPH1_01G03261														FGRAMPH1_01G12741
						FGRAMPH1_01G00211														FGRAMPH1_01G20079
						FGRAMPH1_01G27585														FGRAMPH1_01G21609
						FGRAMPH1_01G03905														FGRAMPH1_01G02387
						FGRAMPH1_01G21249														FGRAMPH1_01G05925
						FGRAMPH1_01G11761														FGRAMPH1_01G20687
						FGRAMPH1_01G11641														FGRAMPH1_01G00539
						FGRAMPH1_01G20045														FGRAMPH1_01G08909
						ENSRNA049512352														FGRAMPH1_01G11949
						FGRAMPH1_01G10597														FGRAMPH1_01G20837
						FGRAMPH1_01G24261														FGRAMPH1_01G23937
						FGRAMPH1_01G02191														FGRAMPH1_01G05017
						FGRAMPH1_01G28207														FGRAMPH1_01G28145
						FGRAMPH1_01G27143														FGRAMPH1_01G26507
						FGRAMPH1_01G10787														FGRAMPH1_01G16625
						FGRAMPH1_01G13139														FGRAMPH1_01G23271
						FGRAMPH1_01G22027														FGRAMPH1_01G05155
						FGRAMPH1_01G08111														FGRAMPH1_01G12607
						FGRAMPH1_01G27545														FGRAMPH1_01G15215
						FGRAMPH1_01G18899														FGRAMPH1_01G18715
						FGRAMPH1_01G09931														FGRAMPH1_01G15039
						FGRAMPH1_01G18001														FGRAMPH1_01G27375
						FGRAMPH1_01G11255														FGRAMPH1_01G24469
						FGRAMPH1_01G10455														FGRAMPH1_01G18837
						FGRAMPH1_01G00507														FGRAMPH1_01G12695
						FGRAMPH1_01G07069														FGRAMPH1_01G22597
						FGRAMPH1_01G06587														FGRAMPH1_01G19689
						FGRAMPH1_01G01371														FGRAMPH1_01G26581
						FGRAMPH1_01G01107														FGRAMPH1_01G09729
						FGRAMPH1_01G25753														FGRAMPH1_01G24719
						FGRAMPH1_01G02893														FGRAMPH1_01G17209
						FGRAMPH1_01G12983														FGRAMPH1_01G20335
						FGRAMPH1_01G27573														FGRAMPH1_01G18373
						FGRAMPH1_01G00013														FGRAMPH1_01G23895
						FGRAMPH1_01G05791														FGRAMPH1_01G12597
						FGRAMPH1_01G01943														FGRAMPH1_01G02275
						FGRAMPH1_01G05805														FGRAMPH1_01G07085
						FGRAMPH1_01G22865														FGRAMPH1_01G20191
						FGRAMPH1_01G14797														FGRAMPH1_01G18051
						FGRAMPH1_01G26777														FGRAMPH1_01G01115
						FGRAMPH1_01G25001														FGRAMPH1_01G26441
						FGRAMPH1_01G10007														FGRAMPH1_01G27647
						FGRAMPH1_01G13607														FGRAMPH1_01G11287
						FGRAMPH1_01G04211														FGRAMPH1_01G28127
						FGRAMPH1_01G26957														FGRAMPH1_01G03205
						FGRAMPH1_01G10445														FGRAMPH1_01G04797
						FGRAMPH1_01G04771														FGRAMPH1_01G04271
						FGRAMPH1_01G18361														FGRAMPH1_01G20761
						FGRAMPH1_01G08897														FGRAMPH1_01G01291
						FGRAMPH1_01G07135														FGRAMPH1_01G19295
						FGRAMPH1_01G21251														FGRAMPH1_01G07743
						FGRAMPH1_01G26133														FGRAMPH1_01G26277
						FGRAMPH1_01G24219														FGRAMPH1_01G14553
						FGRAMPH1_01G10057														FGRAMPH1_01G08501
						FGRAMPH1_01G03835														FGRAMPH1_01G24835
						FGRAMPH1_01G10495														FGRAMPH1_01G22917
						FGRAMPH1_01G17323														FGRAMPH1_01G28107
						FGRAMPH1_01G00731														FGRAMPH1_01G24419
						FGRAMPH1_01G25493														FGRAMPH1_01G04679
						FGRAMPH1_01G03917														FGRAMPH1_01G26837
						FGRAMPH1_01G10055														FGRAMPH1_01G26751
						FGRAMPH1_01G23257														FGRAMPH1_01G10211
						FGRAMPH1_01G02987														FGRAMPH1_01G24385
						FGRAMPH1_01G01127														FGRAMPH1_01G11177
						FGRAMPH1_01G06495														FGRAMPH1_01G14543
						FGRAMPH1_01G19113														FGRAMPH1_01G11023
						FGRAMPH1_01G19389														FGRAMPH1_01G27409
						ENSRNA049517838														FGRAMPH1_01G01307
						FGRAMPH1_01G26365														FGRAMPH1_01G19743
						FGRAMPH1_01G07051														FGRAMPH1_01G06699
						FGRAMPH1_01G17267														FGRAMPH1_01G23163
						FGRAMPH1_01G11191														FGRAMPH1_01G18337
						FGRAMPH1_01G12843														FGRAMPH1_01G12883
						FGRAMPH1_01G14425														FGRAMPH1_01G16209
						FGRAMPH1_01G02107														FGRAMPH1_01G20019
						FGRAMPH1_01G03813														FGRAMPH1_01G26077
						FGRAMPH1_01G02233														FGRAMPH1_01G04573
						FGRAMPH1_01G07019														FGRAMPH1_01G25959
						FGRAMPH1_01G10307														FGRAMPH1_01G24743
						FGRAMPH1_01G16297														FGRAMPH1_01G06675
						FGRAMPH1_01G05067														FGRAMPH1_01G03669
						FGRAMPH1_01G22431														FGRAMPH1_01G23783
						FGRAMPH1_01G26941														FGRAMPH1_01G26847
						FGRAMPH1_01G26789														FGRAMPH1_01G14435
						FGRAMPH1_01G08049														FGRAMPH1_01G23071
						FGRAMPH1_01G12493														FGRAMPH1_01G06923
						FGRAMPH1_01G13537														FGRAMPH1_01G26221
						FGRAMPH1_01G13041														FGRAMPH1_01G09319
						FGRAMPH1_01G10895														FGRAMPH1_01G05667
						FGRAMPH1_01G25109														FGRAMPH1_01G09325
						FGRAMPH1_01G05583														FGRAMPH1_01G13747
						FGRAMPH1_01G18603														FGRAMPH1_01G15411
						FGRAMPH1_01G07265														FGRAMPH1_01G05467
						FGRAMPH1_01G14669														FGRAMPH1_01G18713
						FGRAMPH1_01G27511														FGRAMPH1_01G22437
						FGRAMPH1_01G07315														FGRAMPH1_01G13917
						FGRAMPH1_01G16633														FGRAMPH1_01G03497
						FGRAMPH1_01G19647														FGRAMPH1_01G10927
						FGRAMPH1_01G06965														FGRAMPH1_01G24905
						FGRAMPH1_01G20329														FGRAMPH1_01G08333
						FGRAMPH1_01G26673														FGRAMPH1_01G20479
						FGRAMPH1_01G13619														FGRAMPH1_01G18155
						FGRAMPH1_01G27167														FGRAMPH1_01G10809
						FGRAMPH1_01G23287														FGRAMPH1_01G24495
						FGRAMPH1_01G02401														FGRAMPH1_01G04563
						FGRAMPH1_01G19035														FGRAMPH1_01G15555
						FGRAMPH1_01G11893														FGRAMPH1_01G21369
						FGRAMPH1_01G25775														FGRAMPH1_01G06251
						FGRAMPH1_01G11855														FGRAMPH1_01G22747
						FGRAMPH1_01G11597														FGRAMPH1_01G13539
						FGRAMPH1_01G23945														FGRAMPH1_01G23185
						FGRAMPH1_01G22573														FGRAMPH1_01G04567
						FGRAMPH1_01G12857														FGRAMPH1_01G10367
						FGRAMPH1_01G00891														FGRAMPH1_01G02783
						FGRAMPH1_01G16707														FGRAMPH1_01G00819
						FGRAMPH1_01G07155														FGRAMPH1_01G26027
						FGRAMPH1_01G10565														FGRAMPH1_01G25245
						FGRAMPH1_01G16319														FGRAMPH1_01G19007
						FGRAMPH1_01G25397														FGRAMPH1_01G23695
						FGRAMPH1_01G22439														FGRAMPH1_01G01015
						FGRAMPH1_01G17255														FGRAMPH1_01G25209
						FGRAMPH1_01G12247														FGRAMPH1_01G08595
						FGRAMPH1_01G02885														FGRAMPH1_01G03053
						FGRAMPH1_01G10601														FGRAMPH1_01G02927
						FGRAMPH1_01G02105														FGRAMPH1_01G04655
						FGRAMPH1_01G15553														FGRAMPH1_01G26287
						FGRAMPH1_01G01937														FGRAMPH1_01G21811
						ENSRNA049515850														FGRAMPH1_01G08289
						FGRAMPH1_01G24689														FGRAMPH1_01G05021
						FGRAMPH1_01G04589														FGRAMPH1_01G26865
						FGRAMPH1_01G20529														FGRAMPH1_01G23313
						FGRAMPH1_01G07775														FGRAMPH1_01G25269
						FGRAMPH1_01G15075														FGRAMPH1_01G20263
						FGRAMPH1_01G22987														FGRAMPH1_01G27595
						FGRAMPH1_01G23205														FGRAMPH1_01G04111
						FGRAMPH1_01G06783														FGRAMPH1_01G22541
						FGRAMPH1_01G01497														FGRAMPH1_01G23675
						FGRAMPH1_01G14511														FGRAMPH1_01G26981
						ENSRNA049554757														FGRAMPH1_01G02271
						FGRAMPH1_01G02207														FGRAMPH1_01G19103
						FGRAMPH1_01G17269														FGRAMPH1_01G24161
						FGRAMPH1_01G26943														FGRAMPH1_01G03183
						FGRAMPH1_01G04309														FGRAMPH1_01G10835
						FGRAMPH1_01G13987														FGRAMPH1_01G06169
						FGRAMPH1_01G03163														FGRAMPH1_01G10043
						FGRAMPH1_01G17901														FGRAMPH1_01G03189
						FGRAMPH1_01G20719														FGRAMPH1_01G17909
						FGRAMPH1_01G15419														FGRAMPH1_01G19965
						FGRAMPH1_01G05551														FGRAMPH1_01G20405
						FGRAMPH1_01G00373														FGRAMPH1_01G09823
						FGRAMPH1_01G18399														FGRAMPH1_01G20257
						FGRAMPH1_01G27207														FGRAMPH1_01G03423
						FGRAMPH1_01G09513														FGRAMPH1_01G07689
						FGRAMPH1_01G02909														FGRAMPH1_01G04629
						FGRAMPH1_01G13841														FGRAMPH1_01G13215
						FGRAMPH1_01G06919														FGRAMPH1_01G06261
						FGRAMPH1_01G02145														FGRAMPH1_01G24313
						FGRAMPH1_01G18369														FGRAMPH1_01G06377
						FGRAMPH1_01G07089														FGRAMPH1_01G26635
						FGRAMPH1_01G04507														FGRAMPH1_01G23853
						FGRAMPH1_01G27165														FGRAMPH1_01G01199
						FGRAMPH1_01G22985														FGRAMPH1_01G04293
						FGRAMPH1_01G21045														FGRAMPH1_01G06239
						FGRAMPH1_01G10557														FGRAMPH1_01G24167
						FGRAMPH1_01G06375														FGRAMPH1_01G02093
						FGRAMPH1_01G19187														FGRAMPH1_01G16141
						FGRAMPH1_01G08223														FGRAMPH1_01G06227
						FGRAMPH1_01G20439														FGRAMPH1_01G07365
						FGRAMPH1_01G03061														FGRAMPH1_01G14295
						FGRAMPH1_01G05945														FGRAMPH1_01G20381
						FGRAMPH1_01G24787														FGRAMPH1_01G16779
						FGRAMPH1_01G08107														FGRAMPH1_01G02383
						FGRAMPH1_01G20615														FGRAMPH1_01G18305
						FGRAMPH1_01G05837														FGRAMPH1_01G26909
						FGRAMPH1_01G25301														FGRAMPH1_01G22703
						FGRAMPH1_01G08029														FGRAMPH1_01G23943
						FGRAMPH1_01G00219														FGRAMPH1_01G14805
						FGRAMPH1_01G04767														FGRAMPH1_01G28141
						FGRAMPH1_01G01251														FGRAMPH1_01G02269
						FGRAMPH1_01G09741														FGRAMPH1_01G24425
						FGRAMPH1_01G01517														FGRAMPH1_01G13543
						FGRAMPH1_01G17281														FGRAMPH1_01G04681
						FGRAMPH1_01G24911														FGRAMPH1_01G21185
						FGRAMPH1_01G11927														FGRAMPH1_01G09439
						FGRAMPH1_01G28227														FGRAMPH1_01G21797
						FGRAMPH1_01G08075														FGRAMPH1_01G01763
						FGRAMPH1_01G24349														FGRAMPH1_01G07229
						FGRAMPH1_01G17629														FGRAMPH1_01G05509
						FGRAMPH1_01G11697														FGRAMPH1_01G17101
						FGRAMPH1_01G16797														FGRAMPH1_01G23981
						FGRAMPH1_01G14947														FGRAMPH1_01G23717
						FGRAMPH1_01G02875														FGRAMPH1_01G18267
						FGRAMPH1_01G09761														FGRAMPH1_01G10241
						FGRAMPH1_01G17533														FGRAMPH1_01G19055
						FGRAMPH1_01G03719														FGRAMPH1_01G11443
						FGRAMPH1_01G27399														FGRAMPH1_01G02299
						FGRAMPH1_01G13621														FGRAMPH1_01G11497
						FGRAMPH1_01G08221														FGRAMPH1_01G13387
						FGRAMPH1_01G15265														FGRAMPH1_01G09945
						FGRAMPH1_01G07321														FGRAMPH1_01G09939
						FGRAMPH1_01G01139														FGRAMPH1_01G24133
						FGRAMPH1_01G09737														FGRAMPH1_01G04577
						FGRAMPH1_01G13363														FGRAMPH1_01G06621
						FGRAMPH1_01G01509														FGRAMPH1_01G01747
						FGRAMPH1_01G05781														FGRAMPH1_01G01783
						FGRAMPH1_01G27257														FGRAMPH1_01G10245
						FGRAMPH1_01G13947														FGRAMPH1_01G15557
						FGRAMPH1_01G23101														FGRAMPH1_01G06847
						FGRAMPH1_01G26641														FGRAMPH1_01G28005
						FGRAMPH1_01G03825														FGRAMPH1_01G17493
						FGRAMPH1_01G22673														FGRAMPH1_01G20593
						FGRAMPH1_01G19525														FGRAMPH1_01G26841
						FGRAMPH1_01G00405														FGRAMPH1_01G17787
						FGRAMPH1_01G07181														FGRAMPH1_01G09119
						FGRAMPH1_01G09765														ENSRNA049558408
						FGRAMPH1_01G09327														FGRAMPH1_01G20941
						FGRAMPH1_01G18029														FGRAMPH1_01G22807
						ENSRNA049515922														FGRAMPH1_01G09971
						FGRAMPH1_01G08225														FGRAMPH1_01G05903
						FGRAMPH1_01G18693														FGRAMPH1_01G22089
						FGRAMPH1_01G04147														FGRAMPH1_01G00991
						FGRAMPH1_01G18437														FGRAMPH1_01G26071
						FGRAMPH1_01G20011														FGRAMPH1_01G03145
						ENSRNA049517767														FGRAMPH1_01G07707
						FGRAMPH1_01G19411														FGRAMPH1_01G13873
						FGRAMPH1_01G05405														FGRAMPH1_01G01953
						FGRAMPH1_01G10501														FGRAMPH1_01G17503
						FGRAMPH1_01G21959														FGRAMPH1_01G03947
						FGRAMPH1_01G02627														FGRAMPH1_01G09499
						FGRAMPH1_01G17031														FGRAMPH1_01G19587
						FGRAMPH1_01G03667														FGRAMPH1_01G15173
						FGRAMPH1_01G17253														FGRAMPH1_01G15611
						FGRAMPH1_01G25573														FGRAMPH1_01G02349
						FGRAMPH1_01G10451														FGRAMPH1_01G11861
						FGRAMPH1_01G14717														FGRAMPH1_01G27889
						FGRAMPH1_01G19385														FGRAMPH1_01G12159
						FGRAMPH1_01G26325														FGRAMPH1_01G06669
						FGRAMPH1_01G10333														FGRAMPH1_01G11469
						FGRAMPH1_01G24633														FGRAMPH1_01G26367
						FGRAMPH1_01G01261														FGRAMPH1_01G17869
						FGRAMPH1_01G27041														FGRAMPH1_01G26979
						FGRAMPH1_01G28219														FGRAMPH1_01G20063
						FGRAMPH1_01G00443														FGRAMPH1_01G02587
						FGRAMPH1_01G07401														FGRAMPH1_01G18729
						FGRAMPH1_01G19643														FGRAMPH1_01G12559
						FGRAMPH1_01G17677														FGRAMPH1_01G24185
						FGRAMPH1_01G06997														FGRAMPH1_01G26075
						FGRAMPH1_01G13635														FGRAMPH1_01G06081
						FGRAMPH1_01G18625														FGRAMPH1_01G17605
						FGRAMPH1_01G01845														FGRAMPH1_01G04691
						FGRAMPH1_01G12239														FGRAMPH1_01G25957
						FGRAMPH1_01G07031														FGRAMPH1_01G12677
						FGRAMPH1_01G27613														FGRAMPH1_01G20097
						FGRAMPH1_01G06439														FGRAMPH1_01G13529
						FGRAMPH1_01G08079														FGRAMPH1_01G10359
						FGRAMPH1_01G00331														FGRAMPH1_01G06863
						FGRAMPH1_01G17047														FGRAMPH1_01G23609
						FGRAMPH1_01G20721														FGRAMPH1_01G15103
						FGRAMPH1_01G01743														FGRAMPH1_01G23011
						FGRAMPH1_01G20205														FGRAMPH1_01G18867
						FGRAMPH1_01G20549														FGRAMPH1_01G23195
						FGRAMPH1_01G27181														FGRAMPH1_01G09179
						FGRAMPH1_01G10309														FGRAMPH1_01G14417
						FGRAMPH1_01G11785														FGRAMPH1_01G03677
						FGRAMPH1_01G11237														FGRAMPH1_01G17967
						FGRAMPH1_01G23803														FGRAMPH1_01G05387
						FGRAMPH1_01G02033														FGRAMPH1_01G23341
						FGRAMPH1_01G01431														FGRAMPH1_01G27111
						FGRAMPH1_01G24789														FGRAMPH1_01G23843
						FGRAMPH1_01G26499														FGRAMPH1_01G10811
						FGRAMPH1_01G09763														FGRAMPH1_01G07501
						FGRAMPH1_01G22825														FGRAMPH1_01G07519
						FGRAMPH1_01G05399														FGRAMPH1_01G01241
						FGRAMPH1_01G08627														FGRAMPH1_01G17613
						FGRAMPH1_01G17707														FGRAMPH1_01G20789
						FGRAMPH1_01G01413														FGRAMPH1_01G05983
						FGRAMPH1_01G11251														FGRAMPH1_01G10437
						FGRAMPH1_01G06489														FGRAMPH1_01G17759
						FGRAMPH1_01G10785														FGRAMPH1_01G22535
						FGRAMPH1_01G24701														FGRAMPH1_01G17137
						FGRAMPH1_01G15065														FGRAMPH1_01G13425
						FGRAMPH1_01G01861														FGRAMPH1_01G07603
						FGRAMPH1_01G00737														FGRAMPH1_01G01651
						FGRAMPH1_01G06075														FGRAMPH1_01G01689
						FGRAMPH1_01G04897														FGRAMPH1_01G21809
						FGRAMPH1_01G02675														FGRAMPH1_01G17891
						FGRAMPH1_01G14819														FGRAMPH1_01G24827
						FGRAMPH1_01G23737														FGRAMPH1_01G20397
						FGRAMPH1_01G08205														FGRAMPH1_01G09663
						FGRAMPH1_01G17075														FGRAMPH1_01G02531
						FGRAMPH1_01G14181														FGRAMPH1_01G06673
						FGRAMPH1_01G07305														FGRAMPH1_01G26339
						FGRAMPH1_01G19729														FGRAMPH1_01G03301
						FGRAMPH1_01G06935														FGRAMPH1_01G07377
						ENSRNA049517724														FGRAMPH1_01G27189
						FGRAMPH1_01G17159														FGRAMPH1_01G23401
						FGRAMPH1_01G10587														FGRAMPH1_01G21135
						FGRAMPH1_01G20169														FGRAMPH1_01G19131
						FGRAMPH1_01G01003														FGRAMPH1_01G01753
						FGRAMPH1_01G22581														FGRAMPH1_01G11017
						FGRAMPH1_01G06163														FGRAMPH1_01G26555
						FGRAMPH1_01G26827														FGRAMPH1_01G20767
						FGRAMPH1_01G05491														FGRAMPH1_01G07249
						FGRAMPH1_01G17377														FGRAMPH1_01G24421
						FGRAMPH1_01G14479														FGRAMPH1_01G24291
						FGRAMPH1_01G12333														FGRAMPH1_01G27395
						FGRAMPH1_01G02215														FGRAMPH1_01G01615
						FGRAMPH1_01G23255														FGRAMPH1_01G17935
						FGRAMPH1_01G10509														FGRAMPH1_01G14071
						FGRAMPH1_01G22383														FGRAMPH1_01G03691
						FGRAMPH1_01G02021														FGRAMPH1_01G26361
						FGRAMPH1_01G17595														FGRAMPH1_01G03533
						FGRAMPH1_01G24933														FGRAMPH1_01G03919
						FGRAMPH1_01G10325														FGRAMPH1_01G05825
						FGRAMPH1_01G10387														FGRAMPH1_01G00327
						FGRAMPH1_01G06993														FGRAMPH1_01G22799
						FGRAMPH1_01G22871														FGRAMPH1_01G05019
						FGRAMPH1_01G10389														FGRAMPH1_01G19947
						ENSRNA049513793														FGRAMPH1_01G17171
						FGRAMPH1_01G13733														FGRAMPH1_01G04993
						FGRAMPH1_01G10127														FGRAMPH1_01G03699
						FGRAMPH1_01G23947														FGRAMPH1_01G24281
						FGRAMPH1_01G12855														FGRAMPH1_01G03405
						FGRAMPH1_01G06787														FGRAMPH1_01G05937
						FGRAMPH1_01G01975														FGRAMPH1_01G19249
						FGRAMPH1_01G07649														FGRAMPH1_01G06859
						FGRAMPH1_01G19627														FGRAMPH1_01G07795
						FGRAMPH1_01G20347														FGRAMPH1_01G26857
						FGRAMPH1_01G16463														FGRAMPH1_01G22851
						FGRAMPH1_01G08033														FGRAMPH1_01G26073
						FGRAMPH1_01G26299														FGRAMPH1_01G21275
						FGRAMPH1_01G17435														FGRAMPH1_01G19273
						FGRAMPH1_01G08073														FGRAMPH1_01G04633
						FGRAMPH1_01G11329														FGRAMPH1_01G06731
						FGRAMPH1_01G02195														FGRAMPH1_01G10765
						FGRAMPH1_01G26319														FGRAMPH1_01G09295
						FGRAMPH1_01G22887														FGRAMPH1_01G27549
						FGRAMPH1_01G04223														FGRAMPH1_01G11339
						FGRAMPH1_01G16617														FGRAMPH1_01G23037
						FGRAMPH1_01G00909														FGRAMPH1_01G10311
						FGRAMPH1_01G18507														FGRAMPH1_01G00843
						ENSRNA049561897														FGRAMPH1_01G17465
						FGRAMPH1_01G01601														FGRAMPH1_01G01851
						FGRAMPH1_01G12709														FGRAMPH1_01G20141
						FGRAMPH1_01G05877														FGRAMPH1_01G25079
						FGRAMPH1_01G26797														FGRAMPH1_01G04687
						FGRAMPH1_01G14547														FGRAMPH1_01G07251
						FGRAMPH1_01G19369														FGRAMPH1_01G18761
						FGRAMPH1_01G20427														FGRAMPH1_01G03395
						FGRAMPH1_01G10033														FGRAMPH1_01G23183
						FGRAMPH1_01G11663														FGRAMPH1_01G20187
						FGRAMPH1_01G09635														FGRAMPH1_01G15423
						FGRAMPH1_01G09997														FGRAMPH1_01G17227
						FGRAMPH1_01G07063														FGRAMPH1_01G12625
						FGRAMPH1_01G24953														FGRAMPH1_01G19971
						FGRAMPH1_01G12155														FGRAMPH1_01G26955
						FGRAMPH1_01G12595														FGRAMPH1_01G19067
						FGRAMPH1_01G10109														FGRAMPH1_01G03951
						FGRAMPH1_01G05139														FGRAMPH1_01G00515
						FGRAMPH1_01G25099														FGRAMPH1_01G17431
						FGRAMPH1_01G02805														FGRAMPH1_01G23883
						FGRAMPH1_01G17753														FGRAMPH1_01G18117
						FGRAMPH1_01G24693														FGRAMPH1_01G09193
						FGRAMPH1_01G13557														FGRAMPH1_01G14561
						FGRAMPH1_01G21759														FGRAMPH1_01G01901
						FGRAMPH1_01G23155														FGRAMPH1_01G10183
						FGRAMPH1_01G00889														FGRAMPH1_01G01113
						FGRAMPH1_01G21245														FGRAMPH1_01G19321
						FGRAMPH1_01G26129														FGRAMPH1_01G01327
						FGRAMPH1_01G25945														FGRAMPH1_01G26289
						FGRAMPH1_01G08735														FGRAMPH1_01G17319
						FGRAMPH1_01G10089														FGRAMPH1_01G24203
						FGRAMPH1_01G24479														FGRAMPH1_01G15159
						FGRAMPH1_01G27831														FGRAMPH1_01G26117
						FGRAMPH1_01G21581														FGRAMPH1_01G09435
						FGRAMPH1_01G10747														FGRAMPH1_01G23387
						ENSRNA049557077														FGRAMPH1_01G09733
						FGRAMPH1_01G04169														FGRAMPH1_01G25069
						FGRAMPH1_01G10723														FGRAMPH1_01G05339
						FGRAMPH1_01G07623														FGRAMPH1_01G00459
						FGRAMPH1_01G05359														FGRAMPH1_01G18157
						FGRAMPH1_01G24195														FGRAMPH1_01G17411
						FGRAMPH1_01G28233														FGRAMPH1_01G07271
						FGRAMPH1_01G07293														FGRAMPH1_01G03983
						FGRAMPH1_01G10093														FGRAMPH1_01G21815
						FGRAMPH1_01G08219														FGRAMPH1_01G17455
						FGRAMPH1_01G10467														FGRAMPH1_01G26139
						FGRAMPH1_01G17325														FGRAMPH1_01G13821
						FGRAMPH1_01G00591														FGRAMPH1_01G14719
						ENSRNA049555914														FGRAMPH1_01G18147
						FGRAMPH1_01G18877														FGRAMPH1_01G17567
						FGRAMPH1_01G27845														FGRAMPH1_01G22063
						FGRAMPH1_01G09203														FGRAMPH1_01G22609
						FGRAMPH1_01G27645														FGRAMPH1_01G17671
						FGRAMPH1_01G24603														FGRAMPH1_01G26631
						FGRAMPH1_01G09373														FGRAMPH1_01G08069
						FGRAMPH1_01G18895														FGRAMPH1_01G26969
						FGRAMPH1_01G17231														FGRAMPH1_01G23979
						FGRAMPH1_01G21487														FGRAMPH1_01G18099
						FGRAMPH1_01G27463														FGRAMPH1_01G24859
						FGRAMPH1_01G10661														FGRAMPH1_01G12005
						FGRAMPH1_01G19707														FGRAMPH1_01G20515
						FGRAMPH1_01G16611														FGRAMPH1_01G19899
						FGRAMPH1_01G09659														FGRAMPH1_01G17859
						FGRAMPH1_01G00847														FGRAMPH1_01G01899
						FGRAMPH1_01G21547														FGRAMPH1_01G13761
						FGRAMPH1_01G26745														FGRAMPH1_01G07751
						FGRAMPH1_01G18179														FGRAMPH1_01G10439
						FGRAMPH1_01G08393														FGRAMPH1_01G04493
						FGRAMPH1_01G05979														FGRAMPH1_01G24473
						FGRAMPH1_01G01173														FGRAMPH1_01G06719
						FGRAMPH1_01G01805														FGRAMPH1_01G09735
						FGRAMPH1_01G08037														FGRAMPH1_01G05525
						FGRAMPH1_01G06693														FGRAMPH1_01G03251
						FGRAMPH1_01G11163														FGRAMPH1_01G17911
						FGRAMPH1_01G21285														FGRAMPH1_01G11809
						FGRAMPH1_01G19443														FGRAMPH1_01G22973
						FGRAMPH1_01G23433														FGRAMPH1_01G10613
						FGRAMPH1_01G22847														FGRAMPH1_01G01469
						FGRAMPH1_01G05835														FGRAMPH1_01G24111
						FGRAMPH1_01G27355														FGRAMPH1_01G25855
						FGRAMPH1_01G06491														FGRAMPH1_01G01459
						FGRAMPH1_01G23285														FGRAMPH1_01G22879
						FGRAMPH1_01G23023														FGRAMPH1_01G04591
						FGRAMPH1_01G09717														FGRAMPH1_01G19747
						FGRAMPH1_01G15657														FGRAMPH1_01G05015
						FGRAMPH1_01G11723														FGRAMPH1_01G01659
						FGRAMPH1_01G09745														FGRAMPH1_01G09951
						FGRAMPH1_01G26005														FGRAMPH1_01G27467
						FGRAMPH1_01G20331														FGRAMPH1_01G03611
						FGRAMPH1_01G23149
						FGRAMPH1_01G27923
						FGRAMPH1_01G19855
